# Supplementary material for: Molecular landscape and subtype-specific therapeutic response of nasopharyngeal carcinoma revealed by integrative pharmacogenomics
Source: Nat Commun. 2021 May 24;12:3046. doi: 10.1038/s41467-021-23379-3 (PMC8144567; doi:10.1038/s41467-021-23379-3)
Supplement: Supplementary file 5 — Supplementary Data 1 [file 41467_2021_23379_MOESM5_ESM.xlsx]

## Sheet: sheet1
Supplementary Data 1. Detailed clinicopathological characteristics of NPC patients (n=106).
	Sample ID	Subtype	Gender (Male/ Female)	Age of Diagnosis	Ethnicity ( Chinese/ Macanese/ Portuguese)	Tumor type	Tumor Stage (I/II/III)	Tumor Site ( Nasopharyngx/ Lung metastasis/ Liver Metastasis/ Lymphnode metastasis)	Tumor classification ( squamous cell carcinoma/ Keratinizing/ Non-keratinizing)	Differentiation ( Well/ Moderately/ Poorly)	WHO subtype	Node Classification (0/1/2/3/4)	Patient Current status ( Live/ Dead)	Metastasis ( Yes / No)	Smoking (Yes/No/Early smoker)	EBV status (Positive/ Negative)	Region	Sample type	Tumor purity (Sequenza)	Tumor purity (Absolute)
1	P1	EC	Male	64	Chinese	Primary	IV	Nasopharynx	Non-keratinizing	Undiferentiated	NKUC	1	Live	No	Unknown	Not determined	Macau	Bulk FFPE	0.68	0.43
2	P2	EC	Male	53	Chinese	Primary	IV	Nasopharynx	Non-keratinizing	Undiferentiated	NKUC	1	Live	No	Unknown	Not determined	Macau	Bulk FFPE	0.94	0.39
3	P3	EC	Female	48	Chinese	Primary	II	Nasopharynx	Non-keratinizing	Undiferentiated	NKUC	2	Live	No	Unknown	Strongly positive	Macau	Fresh	NA	NA
4	P4	EC	Male	66	Chinese	Primary	II	Nasopharynx	Non-keratinizing	Diferentiated	NKDC	2	Live	Yes	Yes	Strongly positive	Macau	Fresh	0.46	0.48
5	P5	EC	Male	60	Chinese	Primary	I	Nasopharynx	Non-keratinizing	Undiferentiated	NKUC	0	Live	No	No	Strongly positive	Macau	Fresh	0.39	1
6	P6	EC	Male	68	Chinese	Primary	II	Nasopharynx	Non-keratinizing	Undiferentiated	NKUC	3	Live	No	Unknown	Strongly positive	Macau	Fresh	0.79	0.87
7	P7	EC	Female	54	Chinese	Primary	I	Nasopharynx	Non-keratinizing	Undiferentiated	NKUC	2	Live	No	Unknown	Strongly positive	Macau	Fresh	0.49	0.36
8	P8	EC	Male	69	Chinese	Primary	II	Nasopharynx	Non-keratinizing	Undiferentiated	NKUC	2	Live	No	Unknown	Strongly positive	Macau	Fresh	NA	NA
9	P9	EC	Female	53	Chinese	Primary	Unknown	Nasopharynx	Non-keratinizing	Undiferentiated	NKUC	Unknown	Unknown	Unknown	Unknown	Low positive	Macau	Fresh	0.97	0.99
10	P10	EC	Male	46	Chinese	Primary	Unknown	Nasopharynx	Non-keratinizing	Undiferentiated	NKUC	Unknown	Unknown	Unknown	Unknown	Strongly positive	Macau	Fresh	NA	NA
11	P11	EC	Male	39	Chinese	Primary	IV	Nasopharynx	Non-keratinizing	Undiferentiated	NKUC	4	Live	No	Unknown	Strongly positive	Macau	Fresh	0.99	1
12	P12	EC	Male	36	Chinese	Primary	II	Nasopharynx	Non-keratinizing	Undiferentiated	NKUC	1	Live	No	No	Strongly positive	Macau	Fresh	0.6	0.99
13	P13	EC	Male	76	Chinese	Primary	III	Nasopharynx	Non-keratinizing	Undiferentiated	NKUC	2	Unknown	No	No	Strongly positive	Macau	Fresh	0.47	NA
14	P14	EC	Female	56	Chinese	Primary	IV	Nasopharynx	Non-keratinizing	Undiferentiated	NKUC	3	Unknown	No	no	Strongly positive	Macau	Fresh	0.41	NA
15	P15	EC	Female	44	Chinese	Primary	Unknown	Nasopharynx	Non-keratinizing	Undiferentiated	NKUC	Unknown	Unknown	Unknown	Unknown	Strongly positive	Macau	Fresh	0.11	0.65
16	P16	EC	Female	59	Chinese	Primary	Unknown	Nasopharynx	Non-keratinizing	Undiferentiated	NKUC	Unknown	Unknown	Unknown	Unknown	Low positive	Macau	Fresh	0.16	NA
17	P17	EC	Male	35	Chinese	Primary	Unknown	Nasopharynx	Non-keratinizing	Undiferentiated	NKUC	Unknown	Unknown	Unknown	No	Strongly positive	Macau	Fresh	0.99	1
18	P18	EC	Male	42	Chinese	Primary	II	Nasopharynx	Non-keratinizing	Undiferentiated	NKUC	2	Unknown	No	Unknown	Strongly positive	Macau	Fresh	0.9	0.49
19	P19	EC	Male	69	Chinese	Primary	III	Nasopharynx	Non-keratinizing	Diferentiated	NKDC	2	Dead	No	Early smoker	Not determined	Luzhou	Microdissected FFPE	0.25	NA
20	P20	EC	Male	50	Chinese	Primary	III	Nasopharynx	Non-keratinizing	Diferentiated	NKDC	1	Live	No	Yes	Not determined	Luzhou	Microdissected FFPE	0.68	1
21	P21	EC	Male	57	Chinese	Primary	III	Nasopharynx	Non-keratinizing	Undiferentiated	NKUC	2	Live	No	Yes	Not determined	Luzhou	Microdissected FFPE	NA	NA
22	P22	EC	Female	55	Chinese	Primary	III	Nasopharynx	Non-keratinizing	Undiferentiated	NKUC	2	Dead	No	No	Not determined	Luzhou	Microdissected FFPE	0.38	NA
23	P23	EC	Male	46	Chinese	Primary	IV	Nasopharynx	Non-keratinizing	Undiferentiated	NKUC	3	Live	No	No	Not determined	Luzhou	Microdissected FFPE	0.71	0.38
24	P24	EC	Male	64	Chinese	Primary	I	Nasopharynx	Non-keratinizing	Undiferentiated	NKUC	0	Live	No	No	Not determined	Luzhou	Microdissected FFPE	0.63	0.64
25	P25	EC	Male	59	Chinese	Primary	II	Nasopharynx	Non-keratinizing	Diferentiated	NKDC	1	Live	No	Yes	Not determined	Luzhou	Microdissected FFPE	0.65	0.57
26	P26	EC	Female	62	Chinese	Primary	III	Nasopharynx	Non-keratinizing	Diferentiated	NKDC	1	Dead	Yes	No	Not determined	Luzhou	Microdissected FFPE	0.21	0.32
27	P27	EC	Female	44	Chinese	Primary	III	Nasopharynx	Non-keratinizing	Undiferentiated	NKUC	2	Live	No	No	Not determined	Luzhou	Microdissected FFPE	0.38	0.27
28	P28	EC	Male	62	Chinese	Primary	I	Nasopharynx	Non-keratinizing	Diferentiated	NKDC	0	Live	No	No	Not determined	Luzhou	Microdissected FFPE	0.82	0.67
29	P29	EC	Male	57	Chinese	Primary	III	Nasopharynx	Non-keratinizing	Diferentiated	NKDC	2	Live	No	No	Not determined	Luzhou	Microdissected FFPE	0.99	NA
30	P30	EC	Male	60	Chinese	Primary	III	Nasopharynx	Non-keratinizing	Diferentiated	NKDC	0	Live	No	Yes	Not determined	Luzhou	Microdissected FFPE	NA	NA
31	P31	EC	Male	48	Chinese	Primary	IV	Nasopharynx	Non-keratinizing	Undiferentiated	NKUC	3	Live	No	Early smoker	Not determined	Luzhou	Microdissected FFPE	0.59	0.33
32	P32	EC	Female	61	Chinese	Primary	III	Nasopharynx	Non-keratinizing	Undiferentiated	NKUC	2	Live	No	No	Not determined	Luzhou	Microdissected FFPE	0.56	0.51
33	P33	EC	Male	44	Chinese	Primary	II	Nasopharynx	Non-keratinizing	Diferentiated	NKDC	1	Live	No	No	Not determined	Luzhou	Microdissected FFPE	0.96	0.77
34	P34	EC	Male	61	Chinese	Primary	III	Nasopharynx	Non-keratinizing	Undiferentiated	NKUC	1	Dead	Yes	No	Not determined	Luzhou	Microdissected FFPE	0.99	0.31
35	P35	EC	Female	28	Chinese	Primary	IV	Nasopharynx	Non-keratinizing	Diferentiated	NKDC	2	Live	No	No	Not determined	Luzhou	Microdissected FFPE	0.81	0.21
36	P36	EC	Female	45	Chinese	Primary	III	Nasopharynx	Non-keratinizing	Diferentiated	NKDC	2	Live	No	No	Not determined	Luzhou	Microdissected FFPE	0.65	0.4
37	P37	EC	Male	54	Chinese	Primary	III	Nasopharynx	Non-keratinizing	Diferentiated	NKDC	0	Live	No	No	Not determined	Luzhou	Microdissected FFPE	0.46	0.4
38	P38	EC	Male	40	Chinese	Primary	II	Nasopharynx	Non-keratinizing	Undiferentiated	NKUC	1	Live	Yes	No	Not determined	Luzhou	Microdissected FFPE	NA	NA
39	P39	EC	Female	44	Chinese	Primary	II	Nasopharynx	Non-keratinizing	Undiferentiated	NKUC	0	Live	No	No	Not determined	Luzhou	Microdissected FFPE	0.99	0.71
40	P40	EC	Male	57	Chinese	Primary	III	Nasopharynx	Non-keratinizing	Undiferentiated	NKUC	0	Dead	Yes	Yes	Not determined	Luzhou	Microdissected FFPE	NA	NA
41	P41	EC	Male	47	Chinese	Primary	IV	Nasopharynx	Non-keratinizing	Diferentiated	NKDC	3	Live	No	No	Not determined	Luzhou	Microdissected FFPE	0.67	0.44
42	P42	EC	Female	46	Chinese	Primary	II	Nasopharynx	Non-keratinizing	Undiferentiated	NKUC	1	Live	No	No	Not determined	Luzhou	Microdissected FFPE	NA	NA
43	P43	EC	Female	49	Chinese	Primary	II	Nasopharynx	Non-keratinizing	Undiferentiated	NKUC	1	Dead	Yes	No	Not determined	Luzhou	Microdissected FFPE	0.54	0.51
44	P44	EC	Male	39	Chinese	Primary	III	Nasopharynx	Non-keratinizing	Undiferentiated	NKUC	1	Live	No	Unknown	Not determined	Luzhou	Microdissected FFPE	0.46	0.57
45	P45	EC	Male	56	Chinese	Primary	II	Nasopharynx	Non-keratinizing	Undiferentiated	NKUC	1	Live	No	No	Not determined	Luzhou	Microdissected FFPE	NA	NA
46	P46	EC	Male	47	Chinese	Primary	III	Nasopharynx	Non-keratinizing	Diferentiated	NKDC	2	Live	No	Yes	Not determined	Luzhou	Microdissected FFPE	0.41	0.45
47	P47	EC	Male	46	Chinese	Primary	III	Nasopharynx	Non-keratinizing	Undiferentiated	NKUC	1	Dead	Yes	Early smoker	Not determined	Luzhou	Microdissected FFPE	0.95	0.79
48	P48	EC	Female	40	Chinese	Primary	II	Nasopharynx	Non-keratinizing	Undiferentiated	NKUC	1	Live	No	No	Not determined	Luzhou	Microdissected FFPE	0.5	0.39
49	P49	EC	Female	43	Chinese	Primary	III	Nasopharynx	Non-keratinizing	Diferentiated	NKDC	2	Live	No	No	Not determined	Luzhou	Microdissected FFPE	0.91	0.73
50	P50	EC	Female	29	Chinese	Primary	II	Nasopharynx	Non-keratinizing	Undiferentiated	NKUC	3	Live	No	No	Strongly positive	Macau	Fresh	0.65	NA
51	P51	EC	Female	65	Chinese	Primary	II	Nasopharynx	Non-keratinizing	Undiferentiated	NKUC	2	Live	No	No	Strongly positive	Macau	Fresh	0.19	0.18
52	P52	EC	Male	63	Chinese	Primary	I	Nasopharynx	Non-keratinizing	Undiferentiated	NKUC	1	Live	No	No	Not determined	Macau	Fresh	0.58	NA
53	P53	EC	Male	61	Chinese	Primary	II	Nasopharynx	Non-keratinizing	Undiferentiated	NKUC	3	Live	No	No	Not determined	Macau	Fresh	0.19	0.16
54	P54	EC	Female	63	Chinese	Primary	III	Nasopharynx	Non-keratinizing	Undiferentiated	NKUC	3	Live	No	Yes	Strongly positive	Macau	Fresh	0.35	0.17
55	P55	EC	Female	37	Chinese	Primary	III	Nasopharynx	Non-keratinizing	Undiferentiated	NKUC	3	Live	No	No	Strongly positive	Macau	Fresh	0.26	NA
56	P56	EC	Male	36	Chinese	Primary	I	Nasopharynx	Non-keratinizing	Undiferentiated	NKUC	3	Live	No	No	Strongly positive	Macau	Fresh	0.26	0.26
57	P57	EC	Male	35	Chinese	Primary	I	Nasopharynx	Non-keratinizing	Undiferentiated	NKUC	3	Live	No	No	Strongly positive	Macau	Fresh	0.54	0.39
58	P58	MSEC	Male	41	Chinese	Primary	III	Nasopharynx	Non-keratinizing	Undiferentiated	NKUC	2	Live	No	No	Not determined	Luzhou	Microdissected FFPE	NA	NA
59	P59	MSEC	Male	41	Chinese	Primary	II	Nasopharynx	Non-keratinizing	Undiferentiated	NKUC	2	Live	No	Unknown	Not determined	Macau	Bulk FFPE	0.97	0.21
60	P60	MSEC	Male	50	Chinese	Primary	I	Nasopharynx	Non-keratinizing	Undiferentiated	NKUC	1	Live	No	Unknown	Not determined	Macau	Fresh	0.42	0.26
61	P61	MSEC	Female	63	Chinese	Primary	Unknown	Nasopharynx	Non-keratinizing	Undiferentiated	NKUC	Unknown	Live	Unknown	Unknown	Strongly positive	Macau	Fresh	0.98	1
62	P62	MSEC	Male	37	Chinese	Primary	II	Nasopharynx	Non-keratinizing	Undiferentiated	NKUC	2	Live	No	Unknown	Strongly positive	Macau	Fresh	0.91	1
63	P63	MSEC	Female	31	Chinese	Primary	I	Nasopharynx	Non-keratinizing	Undiferentiated	NKUC	2	Unknown	No	No	Strongly positive	Macau	Fresh	0.2	0.55
64	P64	MSEC	Male	39	Chinese	Primary	Unknown	Nasopharynx	Non-keratinizing	Undiferentiated	NKUC	Unknown	Unknown	Unknown	Unknown	Strongly positive	Macau	Fresh	0.96	0.94
65	P65	MSEC	Male	27	Chinese	Primary	Unknown	Nasopharynx	Non-keratinizing	Undiferentiated	NKUC	Unknown	Live	Unknown	Unknown	Strongly positive	Macau	Fresh	0.99	1
66	P66	MSEC	Male	46	Chinese	Primary	III	Nasopharynx	Non-keratinizing	Undiferentiated	NKUC	1	Live	Yes	No	Strongly positive	Macau	Fresh	0.93	0.83
67	P67	MSEC	Male	49	Chinese	Primary	III	Nasopharynx	Non-keratinizing	Undiferentiated	NKUC	2	Unknown	No	No	Strongly positive	Macau	Fresh	1	0.19
68	P68	MSEC	Male	56	Chinese	Primary	III	Nasopharynx	Non-keratinizing	Undiferentiated	NKUC	2	Unknown	No	No	Low positive	Macau	Fresh	0.97	0.38
69	P69	MSEC	Male	58	Chinese	Primary	III	Nasopharynx	Non-keratinizing	Diferentiated	NKDC	2	Live	No	Yes	Not determined	Luzhou	Microdissected FFPE	0.73	0.77
70	P70	MSEC	Male	40	Chinese	Primary	III	Nasopharynx	Non-keratinizing	Undiferentiated	NKUC	2	Dead	Yes	No	Not determined	Luzhou	Microdissected FFPE	0.22	0.27
71	P71	MSEC	Female	47	Chinese	Primary	III	Nasopharynx	Non-keratinizing	Undiferentiated	NKUC	0	Live	No	Yes	Not determined	Luzhou	Microdissected FFPE	0.35	0.83
72	P72	MSEC	Male	62	Chinese	Primary	II	Nasopharynx	Non-keratinizing	Undiferentiated	NKUC	1	Dead	Yes	No	Not determined	Luzhou	Microdissected FFPE	0.93	NA
73	P73	MSEC	Male	48	Chinese	Primary	IV	Nasopharynx	Non-keratinizing	Undiferentiated	NKUC	1	Live	No	Yes	Not determined	Luzhou	Microdissected FFPE	0.24	0.57
74	P74	MSEC	Male	68	Chinese	Primary	III	Nasopharynx	Non-keratinizing	Diferentiated	NKDC	0	Live	No	No	Not determined	Luzhou	Microdissected FFPE	0.41	0.45
75	P75	MSEC	Male	44	Chinese	Primary	III	Nasopharynx	Non-keratinizing	Undiferentiated	NKUC	1	Live	Yes	Early smoker	Not determined	Luzhou	Microdissected FFPE	0.97	0.54
76	P76	MSEC	Male	48	Chinese	Primary	III	Nasopharynx	Non-keratinizing	Diferentiated	NKDC	2	Live	No	No	Not determined	Luzhou	Microdissected FFPE	0.51	0.19
77	P77	MSEC	Male	49	Chinese	Primary	III	Nasopharynx	Non-keratinizing	Undiferentiated	NKUC	0	Live	No	Yes	Not determined	Luzhou	Microdissected FFPE	0.44	NA
78	P78	MSEC	Female	46	Chinese	Primary	III	Nasopharynx	Non-keratinizing	Diferentiated	NKDC	2	Live	No	No	Not determined	Luzhou	Microdissected FFPE	0.27	0.44
79	P79	MSEC	Female	57	Chinese	Primary	I	Nasopharynx	Non-keratinizing	Undiferentiated	NKUC	0	Live	No	No	Not determined	Luzhou	Microdissected FFPE	0.59	0.32
80	P80	MSEC	Male	47	Chinese	Primary	III	Nasopharynx	Non-keratinizing	Diferentiated	NKDC	2	Live	No	Unknown	Not determined	Luzhou	Microdissected FFPE	0.33	0.41
81	P81	MSEC	Male	44	Chinese	Primary	Unknown	Nasopharynx	Non-keratinizing	Undiferentiated	NKUC	Unknown	Live	Unknown	Unknown	Strongly positive	Macau	Fresh	0.2	0.46
82	P82	MSEC	Male	50	Chinese	Primary	II	Nasopharynx	Non-keratinizing	Undiferentiated	NKUC	2	Live	No	Early smoker	Strongly positive	Macau	Fresh	0.84	0.25
83	P83	MSEC	Female	49	Chinese	Primary	III	Nasopharynx	Non-keratinizing	Undiferentiated	NKUC	3	Live	No	No	Strongly positive	Macau	Fresh	0.44	0.21
84	P84	SC	Male	41	Chinese	Primary	III	Nasopharynx	Non-keratinizing	Diferentiated	NKDC	1	Dead	Yes	No	Not determined	Luzhou	Microdissected FFPE	0.98	NA
85	P85	SC	Female	64	Chinese	Primary	Unknown	Nasopharynx	Non-keratinizing	Undiferentiated	NKUC	Unknown	Unknown	Unknown	No	Not determined	Macau	Bulk FFPE	0.22	0.24
86	P86	SC	Female	22	Chinese	Primary	I	Nasopharynx	Non-keratinizing	Undiferentiated	NKUC	2	Live	No	No	Strongly positive	Macau	Fresh	0.97	0.87
87	P87	SC	Male	22	Chinese	Primary	I	Nasopharynx	Non-keratinizing	Undiferentiated	NKUC	2	Live	No	No	Strongly positive	Macau	Fresh	0.61	0.97
88	P88	SC	Male	60	Chinese	Primary	IV	Nasopharynx	Non-keratinizing	Undiferentiated	NKUC	2	Live	Yes	Yes	Strongly positive	Macau	Fresh	0.98	0.96
89	P89	SC	Male	71	Chinese	Primary	III	Nasopharynx	Non-keratinizing	Undiferentiated	NKUC	2	Unknown	No	No	Strongly positive	Macau	Fresh	0.36	0.22
90	P90	SC	Male	46	Chinese	Primary	I	Nasopharynx	Non-keratinizing	Undiferentiated	NKUC	0	Unknown	No	No	Strongly positive	Macau	Fresh	0.33	NA
91	P91	SC	Male	34	Chinese	Primary	IV	Nasopharynx	Non-keratinizing	Undiferentiated	NKUC	2	Dead	Yes	No	Not determined	Luzhou	Microdissected FFPE	0.45	NA
92	P92	SC	Female	23	Chinese	Primary	III	Nasopharynx	Non-keratinizing	Diferentiated	NKDC	0	Live	Yes	No	Not determined	Luzhou	Microdissected FFPE	0.19	0.54
93	P93	SC	Male	39	Chinese	Primary	IV	Nasopharynx	Non-keratinizing	Undiferentiated	NKUC	2	Live	No	Yes	Not determined	Luzhou	Microdissected FFPE	0.23	0.5
94	P94	SC	Male	57	Chinese	Primary	II	Nasopharynx	Non-keratinizing	Undiferentiated	NKUC	1	Dead	Yes	Yes	Not determined	Luzhou	Microdissected FFPE	0.44	0.43
95	P95	SC	Male	63	Chinese	Primary	IV	Nasopharynx	Non-keratinizing	Undiferentiated	NKUC	2	Dead	No	Yes	Not determined	Luzhou	Microdissected FFPE	0.16	0.97
96	P96	SC	Female	38	Chinese	Primary	III	Nasopharynx	Non-keratinizing	Undiferentiated	NKUC	2	Live	No	No	Not determined	Luzhou	Microdissected FFPE	NA	NA
97	P97	SC	Male	42	Chinese	Primary	III	Nasopharynx	Non-keratinizing	Diferentiated	NKDC	2	Dead	Yes	No	Not determined	Luzhou	Microdissected FFPE	0.83	0.94
98	P98	SC	Female	62	Chinese	Primary	III	Nasopharynx	Non-keratinizing	Undiferentiated	NKUC	1	Live	No	No	Not determined	Luzhou	Microdissected FFPE	0.7	0.48
99	P99	SC	Female	62	Chinese	Primary	II	Nasopharynx	Non-keratinizing	Diferentiated	NKDC	1	Dead	Yes	No	Not determined	Luzhou	Microdissected FFPE	0.49	0.32
100	P100	SC	Male	41	Chinese	Primary	III	Nasopharynx	Non-keratinizing	Diferentiated	NKDC	2	Live	No	No	Not determined	Luzhou	Microdissected FFPE	0.96	NA
101	P101	SC	Male	42	Chinese	Primary	II	Nasopharynx	Non-keratinizing	Undiferentiated	NKUC	1	Live	No	No	Not determined	Luzhou	Microdissected FFPE	0.35	0.5
102	P102	SC	Male	62	Chinese	Primary	II	Nasopharynx	Non-keratinizing	Undiferentiated	NKUC	3	Live	No	Yes	Strongly positive	Macau	Fresh	0.14	0.17
103	P103	SC	Male	39	Chinese	Primary	III	Nasopharynx	Non-keratinizing	Undiferentiated	NKUC	3	Live	No	No	Low Positive	Macau	Fresh	0.44	NA
104	P104	SCC	Male	50	Chinese	Primary	III	Nasopharynx	Keratinizing	Undiferentiated	KSCC	2	Live	No	Yes	Not determined	Luzhou	Microdissected FFPE	0.77	NA
105	P105	SCC	Male	60	Chinese	Primary	IV	Nasopharynx	Keratinizing	Diferentiated	KSCC	2	Live	No	Early smoker	Not determined	Luzhou	Microdissected FFPE	0.51	0.68
106	P106	SCC	Female	44	Chinese	Primary	IV	Nasopharynx	Keratinizing	Diferentiated	KSCC	1	Live	No	No	Not determined	Luzhou	Microdissected FFPE	0.76	0.83
