# Supplementary material for: Molecular landscape and subtype-specific therapeutic response of nasopharyngeal carcinoma revealed by integrative pharmacogenomics
Source: Nat Commun. 2021 May 24;12:3046. doi: 10.1038/s41467-021-23379-3 (PMC8144567; doi:10.1038/s41467-021-23379-3)
Supplement: Supplementary file 9 — Supplementary Data 5 [file 41467_2021_23379_MOESM9_ESM.xlsx]

## Sheet: Sheet1
	Supplementary Data 5. 48-drug screening results (42 PDOs).
		PDO3	PDO4	PDO5	PDO6	PDO7	PDO8	PDO9	PDO10	PDO11	PDO12	PDO13	PDO14	PDO15	PDO16	PDO17	PDO18	PDO50	PDO51	PDO53	PDO54	PDO55	PDO56	PDO57	PDO63E	PDO63S	PDO61	PDO62	PDO64	PDO65	PDO66E	PDO66S	PDO68	PDO81	PDO82	PDO83	PDO86	PDO87	PDO88	PDO89	PDO90	PDO102	PDO103
	Drug name	IC50	IC50	IC50	IC50	IC50	IC50	IC50	IC50	IC50	IC50	IC50	IC50	IC50	IC50	IC50	IC50	IC50	IC50	IC50	IC50	IC50	IC50	IC50	IC50	IC50	IC50	IC50	IC50	IC50	IC50	IC50	IC50	IC50	IC50	IC50	IC50	IC50	IC50	IC50	IC50	IC50	IC50
1	Bortezomib	<0.08	<0.08	<0.08	<0.08	<0.08	<0.08	<0.08	<0.08	<0.08	<0.08	<0.08	<0.08	<0.08	<0.08	<0.08	<0.08	<0.08	<0.08	<0.08	<0.08	<0.08	<0.08	<0.08	<0.08	<0.08	<0.08	<0.08	<0.08	<0.08	<0.08	<0.08	<0.08	<0.08	<0.08	<0.08	<0.08	<0.08	<0.08	<0.08	<0.08	<0.08	<0.08
2	Cantharidin	2.275	1.894	1.771	2.561	1.623	7.565	2.585	3.08	3.878	4.508	4.754	2.883	2.898	2.2	3.1	2.3	1.4	2.099	2.504	2.791	2.689	4.82	2.73	1.608	4.721	1.131	1.513	2.973	2.164	2.269	2.7	2.1	3.931	3.698	2.781	3.429	3.063	2.696	1.841	2.01	2.827	2.918
3	Bleomycin	0.1135	0.08503	0.3374	0.1791	0.2631	0.7265	0.1548	0.09402	<0.08	0.2116	0.2613	0.1184	0.1201	0.2322	0.293	0.2543	0.301	0.837	0.803	0.775	0.864	0.765	1.35	0.2263	8.119	<0.08	0.4602	<0.08	<0.08	0.08666	0.1578	<0.08	0.357	0.762	0.817	0.2483	0.2441	0.6563	8.075	0.1573	0.3025	1.8
4	Clofarabine	6.527	9.475	>20	6.252	3.58	1.61	2.335	12.95	2.09	4.044	15.28	8.096	13.23	13.45	12.09	9.984	11.23	9.98	12.75	8.09	11.33	15.92	8.233	2.816	5.232	2.984	6.666	1.61	5.222	9.344	3.694	3.784	2.956	4.094	3.612	3.126	2.902	2.667	3.893	3.165	4.289	3.382
5	Gemcitabine	7.452	9.623	>20	19.1	9.854	1.343	1.684	>20	<0.08	19.47	>20	>20	21.3	4.324	3.982	1.453	7.127	7.452	6.65	6.351	4.342	6.223	2.789	3.73	0.25	<0.08	<0.08	<0.08	0.8966	>20	1.054	0.897	0.967	1.094	0.725	<0.08	<0.08	<0.08	<0.08	0.2273	0.8392	0.3565
6	Cytarabine	4.311	3.935	19.67	13.72	6.355	14.94	3.852	11.66	2.481	11.16	20.67	>20	12.63	5.322	4.231	4.09	4.232	3.443	6.425	6.22	4.672	5.09	2.432	2.077	>20	0.9443	2.655	1.915	4.256	15.54	0.783	0.987	1.237	1.907	1.765	1.345	0.5774	2.156	7.708	1.062	1.548	1.576
7	Ancitabine	9.358	8.191	>20	14.6	15.34	>20	5.585	12.52	3.356	11.65	>20	>20	16.03	18.92	13.9	9.436	18.09	14.79	12.89	12.22	18.37	9.892	10.82	10.9	>20	0.544	5.232	3.53	6.105	15.06	6.753	8.952	12.8	7.397	9.897	2.315	1.392	6.19	8.518	6.094	8.811	5.951
8	Cladribine	12.17	12.08	>20	12.37	20.13	5.106	6.221	>20	4.869	17.77	>20	11.2	>20	15.23	12.79	9.993	9.092	13.44	16.09	15.09	18.92	13.09	13.83	15.03	14.78	8.351	10.45	3.933	16.3	16.95	4.872	5.209	4.879	5.897	8.769	5.354	4.76	8.528	13.24	7.196	8.351	7.758
9	Azacitidine	>20	>20	>20	20.48	20.32	6.896	17.17	>20	15.23	>20	>20	>20	>20	>20	>20	>20	11.15	>20	18.697	16.492	>20	>20	>20	>20	4.224	12.79	5.302	10.01	8.466	>20	18.47	9.073	6.909	7.463	10.26	4.012	4.812	9.086	>20	12.31	11.95	10.1
10	Decitabine	>20	>20	20.59	>20	>20	>20	>20	>20	>20	>20	>20	>20	>20	>20	>20	>20	>20	>20	>20	>20	>20	>20	>20	>20	>20	12.9	20.67	>20	>20	>20	16.58	18.76	18.65	>20	>20	14.33	9.48	>20	>20	18.71	>20	17.66
11	Fluorouraci	>20	18.73	>20	>20	19.17	>20	15.65	>20	9.26	>20	>20	>20	>20	>20	16.99	18.09	>20	18.92	>20	18.92	>20	17.98	>20	19.58	>20	8.274	6.804	10.16	19.13	>20	>20	16.54	13.76	>20	>20	6.337	6.31	>20	18.69	13.87	19.94	17.72
12	Carmofur	>20	>20	>20	>20	>20	>20	>20	>20	20.75	>20	>20	>20	>20	>20	>20	>20	>20	>20	>20	>20	>20	>20	>20	16.06	>20	13.61	14.09	12.5	>20	>20	17.38	18.76	>20	>20	>20	9.986	10.26	>20	>20	18.04	21.7	20.04
13	Floxuridine	>20	>20	>20	>20	>20	>20	>20	>20	>20	>20	>20	>20	>20	>20	>20	>20	>20	>20	>20	>20	>20	>20	>20	>20	>20	15.1	>20	>20	>20	>20	>20	>20	>20	>20	>20	14	11	>20	>20	>20	>20	20.83
14	Mechlorethamine	>20	>20	>20	>20	>20	>20	>20	>20	>20	>20	>20	>20	>20	>20	>20	>20	>20	>20	>20	>20	>20	>20	>20	>20	>20	17.37	8.929	>20	>20	>20	>20	>20	>20	>20	>20	10.51	20.88	>20	18.56	19.25	>20	20.82
15	Procarbazine	>20	>20	>20	>20	>20	>20	20	>20	19.81	>20	>20	>20	>20	>20	>20	>20	>20	>20	>20	>20	>20	>20	>20	>20	>20	>20	>20	20.48	18.46	>20	>20	>20	>20	>20	>20	19.36	20.32	>20	>20	>20	>20	>20
16	Epirubicin	0.8097	0.7485	0.8424	0.4737	0.3975	0.46	0.3894	0.3981	0.4501	0.9304	0.6362	0.8261	0.7161	1.1	2.2	2.5	0.3288	0.3513	0.6691	0.4813	1.495	0.444	0.65	0.7591	0.371	0.1266	0.1988	0.2458	0.3074	0.6987	0.53	0.866	0.387	0.7058	0.925	0.1501	0.1583	0.5208	0.421	0.3155	0.5832	0.4801
17	Doxorubicin	0.9213	0.8924	1.015	0.7048	0.4718	1.427	0.5757	0.9872	0.4814	1.43	0.8527	1.301	1.026	1.4	0.861	2.9	0.4059	0.5176	0.7081	1.107	1.496	0.76	0.79	0.9181	0.4929	<0.08	0.2223	0.4581	0.5214	1.046	0.33	0.32	0.367	0.7497	0.849	0.2615	0.2048	0.4784	0.8038	0.4655	0.5801	0.5578
18	Mitoxantrone	1.478	1.03	1.13	0.5582	0.5382	1.59	0.4826	1.119	0.3015	1.412	1.015	1.477	1.124	1.2	0.822	1.4	0.5882	1.152	0.7064	0.7275	3.032	3.11	2.34	0.7069	0.3181	<0.08	0.1282	0.3477	0.3795	0.8563	0.874	0.819	0.9646	0.4845	0.54	<0.08	<0.08	0.4625	0.2934	0.3583	0.6582	0.3234
19	Topotecan	0.6218	0.7286	2.328	0.8646	0.8367	0.6266	0.5547	1.052	0.1909	0.7101	0.6196	1.155	1.593	3.54	0.9788	1.5	0.2661	1.22	0.6635	1.225	3.262	3.224	1.222	0.3562	0.359	<0.08	<0.08	0.1677	0.1607	0.6137	0.421	0.2382	0.589	0.6985	0.463	<0.08	<0.08	0.3332	<0.08	0.2204	0.4189	0.2891
20	Irinotecan	>20	16.87	>20	18.69	13.85	13.29	7.286	>20	3.868	>20	>20	>20	>20	18.09	17.23	13.65	>20	>20	16.69	>20	>20	>20	>20	18.23	17.46	7.601	1.741	3.85	6.989	16.07	4.762	3.905	2.785	3.095	3.092	2.097	1.912	2.707	5.3	5.25	5.568	3.033
21	Teniposide	14.36	>20	>20	>20	19.68	2.295	4.963	>20	2.812	19.09	>20	>20	>20	14.37	19.09	14.9	9.764	14.05	8.997	12.571	20.01	>20	>20	13.77	4.206	<0.08	0.8432	2.408	4.464	15.8	1.121	1.361	1.722	1.555	0.666	<0.08	0.5226	0.9466	0.7955	4.719	3.637	0.7609
22	Etoposide	>20	>20	>20	>20	>20	>20	16.27	>20	16.69	>20	>20	>20	>20	>20	18.99	16.09	>20	>20	>20	>20	>20	>20	>20	>20	>20	0.7028	3.933	10.94	>20	>20	4.632	2.659	2.315	3.825	2.712	1.567	1.303	3.527	5.09	3.416	4.635	4.67
23	Vincristine	>20	>20	>20	>20	15.1	>20	13.3	>20	12.6	13.03	>20	>20	>20	17.34	>20	17.09	11.78	>20	>20	12.747	>20	>20	>20	15.97	0.6026	<0.08	<0.08	0.2882	0.2089	0.8875	0.687	0.764	0.796	0.5259	0.678	<0.08	<0.08	0.6159	<0.08	0.3089	0.6044	0.343
24	Vinorelbine	>20	>20	17.9	>20	14.2	>20	14.1	>20	2.91	>20	>20	>20	>20	>20	>20	19.08	11.082	17.97	>20	10.98	>20	>20	>20	>20	7.327	0.785	3.011	2.219	1.077	4.217	2.85	2.207	5.409	3.696	4.423	0.6115	0.5158	6.509	4.396	2.261	3.262	3.358
25	Docetaxel	>20	>20	>20	>20	>20	>20	17.5	>20	18.7	>20	>20	>20	>20	19.34	>20	19.2	14.53	>20	>20	>20	>20	>20	>20	>20	<0.08	<0.08	<0.08	0.663	14.36	>20	4.667	2.27	6.59	2.025	4.502	<0.08	<0.08	5.084	<0.08	4.366	7.509	1.975
26	Paclitaxel	6.4	7.08	18.3	11.72	15.7	>20	14.3	16.98	13	12.48	>20	>20	>20	17.5	15.179	12.93	12.17	>20	14.892	13.23	>20	>20	>20	>20	1.63	<0.08	<0.08	0.5657	1.159	>20	5.576	2.016	2.761	3.248	3.881	<0.08	<0.08	6.77	0.2019	5.376	5.525	2.376
27	Dacomitinib	0.5519	0.4193	0.5856	0.8263	0.613	1.182	1.626	0.7847	1.267	2.967	>20	7.09	5.604	1.027	2.167	0.8026	3.562	0.504	3.15	0.933	1.562	1.139	4.152	0.5925	4.81	>20	5.37	2.188	0.1421	3.953	6.543	6.98	9.65	6.298	8.153	10.1	3.667	6.7	14.8	6.298	6.153	8.563
28	Neratinib	2.647	3.352	3.176	2.549	0.775	4.978	5.749	3.034	4.339	3.665	>20	5.81	6.268	2.992	4.57	2.87	6.13	2.09	7.9191	2.131	1.13	2.836	5.238	1.197	4.7	>20	14.6	2.1	1.274	5.507	9.234	10.4	14.3	7.767	10.99	13.3	13.9	4	5.78	11.76	15.99	12.99
29	Afatinib	1.248	1.677	2.879	1.102	0.673	14.11	2.026	1.103	1.745	5.509	>20	5.044	6.024	1.24	1.82	2.468	8.66	2.806	9.227	1.08	1.66	1.205	8.558	1.284	>20	>20	17.9	3.923	0.8197	8.657	16.4	17.4	>20	18.2	>20	14.5	>20	>20	>20	19.6	17.3	>20
30	Gefitinib	2.437	2.175	5.403	5.482	1.615	13.12	2.746	3.047	2.99	7.45	14.5	6.177	7.574	2.5	4.97	3.169	10.74	3.374	14.716	2.33	4.74	3.851	9.907	0.9894	>20	>20	>20	3.768	1.97	19	>20	>20	>20	>20	>20	13.5	16	16.6	>20	16.3	>20	>20
31	Erlotinib	6.408	4.917	8.313	4.057	4.53	6.96	5.998	4.307	9.597	15	>20	17	16	8.83	4.23	6.331	14.4	6.01	18.17	5.7	8.9	4.95	15.15	4.798	>20	>20	>20	11.71	1.718	>20	17.5	16.2	18.9	>20	>20	14.8	19.9	17	15.6	>20	18.9	>20
32	Dovitinib	10.8	8.948	10.82	9.765	9.376	2.476	8.035	18.07	6.764	16.94	12.36	17.27	17.01	9.874	9.884	10.29	9.57	5.926	9.255	13.05	12.41	11.85	14.65	8.431	2.332	2.094	2.299	6.644	8.788	8.813	5.381	2.196	7.716	7.097	4.36	0.732	0.9863	4.705	4.226	5.728	0.8591	4.465
33	Sunitinib	17.18	16.94	18.49	10.28	8.048	12.5	8.698	16.87	8.866	17.14	17.32	17.15	16.55	17.06	17.71	14.38	19.16	10.27	10.59	12.78	12.86	13	17.23	11.66	5.975	9.18	5.753	9.673	12.02	17.15	8.817	7.466	10.84	12.98	8.448	6.244	5.424	4.168	9.784	10.71	5.834	6.976
34	Dasatinib	2.009	1.248	7.27	6.453	1.241	1.451	1.596	8.433	4.074	7.739	>20	4.469	5.739	1.628	4.259	6.861	8.847	1.346	1.523	5.014	6.254	5.906	16.3695	0.8576	3.804	0.615	0.9049	1.962	3.721	7.27	2.33	0.7597	2.841	4.8	1.628	0.686	1.055	0.6757	0.685	3.214	0.8705	0.6803
35	Bosutinib	8.772	6.813	8.526	9.228	3.571	2.663	6.341	>20	>20	17.95	>20	>20	18.75	7.792	7.667	8.877	16.39	3.117	4.502	15.67	>20	21.47	21.47	8.75	6.436	>20	6.477	>20	10.44	19.15	7.593	15.73	17.72	13.37	14.33	4.949	10.91	6.431	6.521	13.85	7.929	6.476
36	Saracatinib	9.238	6.051	19.29	17.97	18.21	>20	10.86	12.74	20.41	18.82	17.7	13.77	12.48	7.644	12.67	18.63	18.09	21.6	17.93	11.8	16.57	19.61	18.26	18.36	>20	>20	11.91	15.41	12.87	>20	>20	18.45	14.14	>20	19.13	11.16	14.59	20.05	9.142	>20	12.87	14.59
37	Ponatinib	6.707	6.519	17.74	10.89	1.057	>20	6.885	4.576	11.77	10.43	>20	19.62	19.21	6.613	12.12	14.31	15.97	13.02	15.94	5.73	8.173	11.1	17.71	11.79	4.321	5.335	10.39	11.2	20.58	20.88	8.055	7.862	15.89	14.46	8.608	4.624	2.877	4.101	7.704	11.53	3.75	5.902
38	Crizotinib	12.93	6.483	6.771	8.259	6.055	6.157	3.05	4.376	4.214	8.349	11.25	9.007	6.31	9.706	6.627	7.515	7.157	6.106	4.603	3.713	4.295	6.281	9.799	4.842	4.791	5.149	6.681	2.779	3.611	2.767	4.816	5.915	3.195	3.791	4.848	4.321	2.509	10.65	17.04	4.319	3.415	13.84
39	Danusertib	5.118	3.103	7.063	6.282	4.452	>20	1.662	5.456	4.543	10.59	12.45	8.614	8.466	4.11	5.083	6.672	5.367	14.72	13.33	3.559	4.999	7.566	11.52	2.359	8.624	0.7552	3.153	1.965	1.877	8.683	5.491	1.954	1.921	7.087	3.371	2.395	2.949	10.48	13.03	5.229	2.672	11.75
40	Vorinostat	6.269	5.386	15.63	2.183	2.05	6.062	3.223	4.338	2.487	3.981	4.515	4.687	3.604	5.827	10.5	8.906	2.116	4.056	4.642	3.78	3.412	3.234	4.248	6.87	1.507	1.492	1.159	2.342	1.818	1.483	4.188	1.325	2.08	2.835	2.674	0.2211	1.536	0.6701	0.4711	2.754	0.8785	0.5706
41	Arsenic Trioxide	6.74	7.942	6.735	5.686	4.689	11.04	6.563	14.04	7.192	5.67	>20	12.11	9.822	7.341	7.338	6.21	5.187	7.864	8.801	10.3	10.61	6.431	15.33	3.474	9.58	2.462	2.247	7.081	8.587	9.603	6.527	2.354	7.834	8.065	4.968	2.516	1.762	2.032	3.66	6.516	2.139	2.846
42	Cepharanthine	14.85	9.71	4.821	11.63	3.083	5.394	10.15	15.15	7.78	>20	>20	>20	>20	12.28	7.265	8.225	7.356	4.238	7.772	12.65	11.46	16.39	>20	3.749	10.11	>20	>20	5.864	5.295	>20	6.929	>20	5.579	15.96	13.94	>20	>20	>20	>20	14.95	>20	>20
43	Eltrombopag	10.66	7.923	8.715	>20	12.66	13.39	>20	>20	>20	>20	>20	>20	>20	9.291	8.319	16.85	18.83	13.02	19.19	>20	>20	>20	>20	6.932	16.84	18.47	>20	>20	16.79	>20	11.88	>20	18.89	18.44	18.44	>20	>20	16.07	>20	18.44	>20	20.53
44	Tretinoin	>20	>20	>20	>20	>20	>20	>20	>20	>20	>20	>20	>20	>20	>20	>20	>20	>20	>20	>20	>20	>20	>20	>20	>20	>20	>20	>20	>20	>20	>20	>20	>20	>20	>20	>20	>20	>20	5.66	>20	>20	>20	15.33
45	Olaparib	>20	>20	>20	>20	>20	>20	>20	>20	>20	>20	>20	>20	>20	>20	>20	>20	>20	>20	>20	>20	>20	>20	>20	>20	>20	>20	>20	>20	>20	>20	>20	>20	>20	>20	>20	18.82	12.81	7.167	>20	>20	15.81	16.08
46	AZD2461	>20	>20	>20	>20	>20	>20	>20	>20	>20	>20	>20	>20	>20	>20	>20	>20	>20	>20	>20	>20	>20	>20	>20	>20	>20	>20	>20	>20	>20	>20	>20	>20	>20	>20	>20	>20	20.35	16.26	>20	>20	>20	20.63
47	Zoledronate	14.07	17.75	>20	16.72	17.98	>20	>20	>20	>20	>20	6.203	>20	4.514	15.91	>20	>20	17.35	>20	>20	>20	>20	>20	15.6	16.65	>20	10.77	8.827	>20	>20	17.44	>20	9.798	>20	19.13	17.24	>20	>20	10.48	5.322	18.18	>20	7.901
48	Vemurafenib	17.3	>20	>20	>20	>20	>20	>20	>20	>20	>20	>20	>20	>20	>20	>20	>20	>20	>20	>20	>20	>20	>20	>20	>20	>20	>20	>20	>20	>20	>20	>20	>20	>20	>20	>20	>20	>20	>20	>20	>20	>20	>20
