# Supplementary material for: Molecular landscape and subtype-specific therapeutic response of nasopharyngeal carcinoma revealed by integrative pharmacogenomics
Source: Nat Commun. 2021 May 24;12:3046. doi: 10.1038/s41467-021-23379-3 (PMC8144567; doi:10.1038/s41467-021-23379-3)
Supplement: Supplementary file 10 — Supplementary Data 6 [file 41467_2021_23379_MOESM10_ESM.xlsx]

## Sheet: Sheet1
	Supplementary Data 6. First-line CRT screening results (20 PDOs).
		PDO4	PDO9	PDO11	PDO12	PDO16	PDO17	PDO18	PDO50	PDO55	PDO56	PDO62	PDO65	PDO66	PDO68	PDO83	PDO86	PDO87	PDO88	PDO90	PDO103
	Drug name	IC50	IC50	IC50	IC50	IC50	IC50	IC50	IC50	IC50	IC50	IC50	IC50	IC50	IC50	IC50	IC50	IC50	IC50	IC50	IC50
	Gefitinib	2.488	1.063	1.632	2.272	2.892	3.546	3.045	5.689	1.325	2.549	25.24	28.48	24.56	28.45	32.42	19.6	15.98	18.42	21.45	29.54
	Gefitinib+IR	0.2639	0.1532	0.2325	0.2303	0.4314	0.3732	0.324	1.232	0.203	0.236	12.19	13.54	9.893	12.67	12.56	8.754	8.02	8.345	9.233	12.56
	Fold change	9.42781	6.93864	7.01935	9.86539	6.70376	9.50161	9.39815	4.61769	6.52709	10.8008	2.07055	2.1034	2.48256	2.24546	2.58121	2.23898	1.99252	2.20731	2.32319	2.35191
	Docetaxel	24.87	21.32	22.87	26.23	22.43	25.32	27.34	19.43	22.31	29.54	0.242	0.18	0.174	0.24	0.26	0.2227	0.302	0.2859	0.33	0.15
	Docetaxel+IR	9.07	7.23	8.54	9.871	6.54	8.54	10.43	7.532	10.32	9.231	0.08734	0.0653	0.1044	0.1022	0.09832	0.09323	0.1222	0.1333	0.08783	0.05523
	Fold change	2.74201	2.94882	2.67799	2.65728	3.42966	2.96487	2.62128	2.57966	2.16182	3.20009	2.77078	2.75651	1.66667	2.34834	2.64443	2.38872	2.47136	2.14479	3.75726	2.71592
	Paclitaxel	15.09	16.04	16.99	19.24	18.32	25.98	22.54	13.56	18.09	20.32	0.2234	0.21	0.284	0.23	0.2134	0.1636	0.2376	0.3633	0.3643	0.1276
	Paclitaxel+IR	5.24	6.221	6.439	7.818	5.076	9.98	8.09	5.73	6.772	4.932	0.07564	0.07622	0.09911	0.0932	0.07654	0.07634	0.08743	0.1213	0.09865	0.04532
	Fold change	2.87977	2.57836	2.63861	2.46099	3.60914	2.60321	2.78616	2.36649	2.67129	4.12003	2.95346	2.75518	2.8655	2.46781	2.78808	2.14304	2.7176	2.99505	3.69285	2.81553
	Cisplatin	29.87	35.45	22.45	38.43	27.76	25.34	32.38	33.453	35.34	29.84	22.34	27.34	34.23	33.45	29.99	25.34	28.09	34.13	37.09	28.42
	Cisplatin+IR	3.93	4.534	2.983	5.754	4.432	3.453	5.754	4.563	5.674	4.512	10.34	13.32	15.32	15.09	13.42	9.75	7.98	13.75	15.3	10.09
	Fold change	7.60051	7.8187	7.52598	6.67883	6.26354	7.33855	5.62739	7.33136	6.22841	6.61348	2.16054	2.05255	2.23433	2.2167	2.23472	2.59897	3.52005	2.48218	2.42418	2.81665
	Fluorouracil	25.09	18.36	15.57	21.45	22.43	26.54	17.54	19.53	21.45	23.21	18.27	19.65	17.48	19.54	16.34	10.82	21.65	24.79	16.54	23.21
	Fluorouracil+IR	4.614	2.97	1.658	3.56	3.875	3.674	3.523	3.034	3.452	4.53	8.91	9.54	8.167	9.432	7.54	10.32	10.02	7.026	7.76	9.765
	Fold change	5.4378	6.18182	9.39083	6.02528	5.78839	7.22373	4.97871	6.43705	6.21379	5.12362	2.05051	2.05975	2.14032	2.07167	2.16711	1.04845	2.16068	3.52832	2.13144	2.37686
	Doxorubicin	1.231	1.194	0.9664	2.228	1.453	1.198	0.8752	0.7698	1.112	1.897	1.631	0.8792	1.027	1.123	0.9822	1.212	1.195	1.391	0.9832	0.9822
	Doxorubicin+IR	0.3065	0.4997	0.4087	1.137	0.5634	0.4376	0.2823	0.2723	0.3528	0.6872	0.6199	0.3369	0.3194	0.5623	0.3452	0.7639	0.6651	0.8862	0.3487	0.3984
	Fold change	4.01631	2.38943	2.36457	1.95954	2.57898	2.73766	3.10025	2.82703	3.15193	2.76048	2.63107	2.60968	3.2154	1.99715	2.84531	1.5866	1.79672	1.56962	2.81962	2.46536
	Epirubicin	1.37	0.6925	0.7727	2.349	1.233	1.123	0.7623	0.569	1.0902	1.456	1.345	0.7899	0.7772	0.9808	1.126	1.273	1.211	1.234	0.8782	0.8082
	Epirubicin+IR	0.3523	0.1968	0.3477	0.9501	0.4532	0.3425	0.2609	0.2185	0.4674	0.6899	0.547	0.3422	0.1746	0.3452	0.5544	0.5959	0.563	0.5389	0.3672	0.3429
	Fold change	3.88873	3.5188	2.22232	2.47237	2.72065	3.27883	2.92181	2.60412	2.33248	2.11045	2.45887	2.3083	4.45132	2.84125	2.03102	2.13626	2.15098	2.28985	2.39161	2.35696
	Gemcitabine	0.7263	0.7941	0.582	1.484	0.45	0.8754	0.7623	1.034	1.232	0.8954	0.2909	0.3432	0.8738	0.8732	1.542	0.7473	1.232	0.3789	1.909	0.7833
	Gemcitabine+IR	0.3031	0.3544	0.409	1.153	0.123	0.3403	0.3023	0.3564	0.3783	0.2753	0.284	0.2302	0.3985	0.4532	0.7843	0.8492	0.6754	0.376	0.8843	0.3452
	Fold change	2.39624	2.24069	1.42298	1.28708	3.65854	2.57244	2.52167	2.90123	3.25667	3.25245	1.0243	1.49088	2.19272	1.92674	1.96608	0.880005	1.8241	1.00771	2.15877	2.26912
	Bleomycin	0.3137	0.493	0.6265	0.49	0.8934	0.5634	0.7562	0.5232	0.6232	0.7723	0.5582	0.5206	0.422	0.7865	0.7635	0.6131	0.4523	0.8786	0.7823	0.4562
	Bleomycin+IR	0.07911	0.1943	0.2309	0.1607	0.2347	0.1902	0.2346	0.1809	0.1965	0.2654	0.37	0.3543	0.2689	0.6723	0.5623	0.465	0.4021	0.834	0.3421	0.2312
	Fold change	3.96536	2.53731	2.7133	3.04916	3.80656	2.96215	3.22336	2.89221	3.1715	2.90995	1.50865	1.46938	1.56936	1.16986	1.35782	1.31849	1.12484	1.05348	2.28676	1.97318
