# Supplementary material for: Molecular landscape and subtype-specific therapeutic response of nasopharyngeal carcinoma revealed by integrative pharmacogenomics
Source: Nat Commun. 2021 May 24;12:3046. doi: 10.1038/s41467-021-23379-3 (PMC8144567; doi:10.1038/s41467-021-23379-3)
Supplement: Supplementary file 11 — Supplementary Data 7 [file 41467_2021_23379_MOESM11_ESM.xlsx]

## Sheet: Sheet1
	Supplementary Data 7. 48-CRT screening results (8 PDOs).
			PDO4			PDO9			PDO11			PDO12			PDO62			PDO66			PDO86			PDO88
	Drug target	Drug name	IC50 Single	IC50 Combi.	Fold Chan.	IC50 Single	IC50 Combi.	Fold Chan.	IC50 Single	IC50 Combi.	Fold Chan.	IC50 Single	IC50 Combi.	Fold Chan.	IC50 Single	IC50 Combi.	Fold Chan.	IC50 Single	IC50 Combi.	Fold Chan.	IC50 Single	IC50 Combi.	Fold Chan.	IC50 Single	IC50 Combi.	Fold Chan.
1	Proteasome inhibitor	Bortezomib	<0.08	<0.08	1	<0.08	<0.08	1	<0.08	<0.08	1	<0.08	<0.08	1	<0.08	<0.08	1	<0.08	<0.08	1	<0.08	<0.08	1	<0.08	<0.08	1
2	Protein phosphatase 2A	Cantharidin	2.306	0.547	4.21572	2.816	1.248	2.25641	2.179	0.9176	2.37467	2.661	0.8602	3.09347	3.253	1.998	1.62813	2.296	1.508	1.52255	2.733	1.888	1.44756	2.571	1.787	1.43872
3	DNA strand cleavage agent	Bleomycin	0.3137	0.03911	3.92125	0.493	0.1943	2.53731	0.6265	0.2309	2.7133	0.49	0.1607	3.04916	0.5582	0.37	1.50865	0.422	0.2689	1.56936	0.6131	0.465	1.31849	0.8786	0.834	1.05348
4	DNA synthesis inhibitor	Clofarabine	4.483	1.201	3.73272	3.38	1.006	3.35984	4.071	2.214	1.83875	4.287	1.668	2.57014	4.169	2.848	1.46383	3.609	1.737	2.07772	3.461	1.598	2.16583	3.809	1.755	2.17037
5	DNA synthesis inhibitor	Gemcitabine	0.7263	0.3031	2.39624	0.7941	0.3544	2.24069	0.582	0.409	1.42298	1.484	1.153	1.28708	0.2909	0.284	1.0243	0.8738	0.3985	2.19272	0.7473	0.8492	0.880005	0.3789	0.376	1.00771
6	DNA synthesis inhibitor	Cytarabine	1.858	0.7151	2.59824	0.9499	0.3864	2.45833	0.8435	0.385	2.19091	1.083	0.3834	2.82473	1.245	1.427	0.87246	2.494	1.129	2.20903	1.411	1.085	1.30046	1.357	0.8023	1.69139
7	DNA synthesis inhibitor	Ancitabine	3.404	1.646	2.06804	2.977	2.898	1.02726	2.398	1.539	1.55815	2.548	1.037	2.45709	1.185	1.079	1.09824	2.805	2.272	1.2346	1.176	1.227	0.958435	3.353	3.614	0.927781
8	DNA synthesis inhibitor	Cladribine	16.32	3.898	4.18676	6.069	1.979	3.0667	7.664	4.624	1.65744	10.84	3.367	3.21948	8.415	7.639	1.10158	10.11	5.501	1.83785	7.654	3.471	2.20513	11.89	8.589	1.38433
9	DNA synthesis & methyltransferase inhibitor	Azacitidine	~20	15.58	1.2837	11.72	5.253	2.23111	15.97	9.091	1.75668	>20	6.505	3.07456	10.58	8.3	1.2747	>20	9.303	2.14984	10.7	11.37	0.941073	10.08	9.234	1.09162
10	DNA methyltransferase inhibitor	Decitabine	>20	~20	1	>20	>20	1	>20	17.02	1.17509	>20	77.31	0.258699	15.76	15.66	1.00639	>20	>20	1	13.35	28.52	0.468093	>20	>20	1
11	Thymidylate synthase inhibitor	Fluorouracil	>20	5.614	3.56252	18.36	17.97	1.0217	9.027	8.726	1.03449	>20	13.86	1.443	11.27	10.91	1.033	17.48	8.167	2.14032	10.82	10.32	1.04845	>20	>20	1
12	Thymidylate synthase inhibitor	Carmofur	18.58	12.09	1.53681	>20	>20	1	>20	10.32	1.93798	>20	~20	1	12.38	12.48	0.991987	>20	18.59	1.07585	7.876	8.143	0.967211	~20	12.6	1.5873
13	Thymidylate synthase inhibitor	Floxuridine	>20	17.42	1.14811	>20	>20	1	>20	~20	1	>20	>20	1	>20	>20	1	>20	~20	1	12.82	11.27	1.13753	17.79	17.97	0.989983
14	DNA alkylation agent	Mechlorethamine	>20	~20	1	20.79	8.557	2.42959	>20	10.43	1.91755	>20	8.148	2.45459	14.89	>20	0.7445	>20	>20	1	14.68	15.2	0.965789	15.39	17.57	0.875925
15	DNA alkylation agent	Procarbazine	>20	>20	1	>20	19.29	1.03681	>20	~20	1	>20	19.28	1.03734	~20	13.9	1.43885	>20	>20	1	16.96	15.91	1.066	>20	>20	1
16	DNA intercalating topoisomerase II inhibitor	Epirubicin	1.37	0.3523	3.88873	0.6925	0.1968	3.5188	0.7727	0.3477	2.22232	2.349	0.9501	2.47237	1.345	0.547	2.45887	0.7772	0.1746	4.45132	1.273	0.5959	2.13626	1.234	0.5389	2.28985
17	DNA intercalating topoisomerase II inhibitor	Doxorubicin	1.231	0.3065	4.01631	1.194	0.4997	2.38943	0.9664	0.4087	2.36457	2.228	1.137	1.95954	1.631	0.6199	2.63107	1.027	0.3194	3.2154	1.212	0.7639	1.5866	1.391	0.8862	1.56962
18	DNA intercalating topoisomerase II inhibitor	Mitoxantrone	0.8224	0.3708	2.21791	0.9269	0.514	1.80331	1.091	0.6593	1.65479	2.516	1.463	1.71975	1.247	0.6569	1.89831	0.9991	0.4787	2.08711	1.254	0.8013	1.56496	1.41	0.9889	1.42583
19	Topoisomerase I inhibitor	Topotecan	1.2	0.3554	3.37648	1.983	0.8212	2.41476	1.614	0.7919	2.03814	2.435	1.36	1.79044	1.106	0.8167	1.35423	0.8694	0.2449	3.55002	1.56	0.9025	1.72853	1.754	1.245	1.40884
20	Topoisomerase I inhibitor	Irinotecan	17.46	12	1.455	7.715	9.24	0.834957	9.139	3.512	2.60222	>20	15.39	1.29955	2.336	1.697	1.37655	5.555	3.288	1.68948	2.072	1.328	1.56024	2.349	1.741	1.34922
21	Non-intercalating Topoisomerase II inhibitor (semisynthetic derivatives of 4-epipodophyllotoxin)	Teniposide	18.35	11.02	1.66515	16.52	10.65	1.55117	~20	8.489	2.35599	18.61	8.738	2.12978	1.271	0.7049	1.80309	2.776	1.252	2.21725	1.05	0.7223	1.45369	1.782	1.23	1.44878
22	Non-intercalating Topoisomerase II inhibitor (semisynthetic derivatives of 4-epipodophyllotoxin)	Etoposide	>20	~20	1	>20	14.09	1.41945	>20	14.09	1.41945	>20	~20	1	3.672	2.614	1.40474	5.67	2.791	2.03153	1.981	2.453	0.807583	2.557	1.912	1.33734
23	Microtubule polymerization inhibitor	Vincristine	>20	13.11	1.52555	>20	>20	1	~20	14.69	1.36147	>20	~20	1	0.3145	<0.08	3.93125	0.1212	<0.08	1.515	0.1677	<0.08	2.09625	0.1724	<0.08	2.155
24	Microtubule polymerization inhibitor	Vinorelbine	>20	10.72	1.86567	>20	~20	1	11.37	8.551	1.32967	>20	~20	1	0.1533	<0.08	1.91625	0.1678	<0.08	2.0975	0.08714	<0.08	1.08925	~0.08	<0.08	1
25	Microtubule-stabilizing agent	Docetaxel	>20	14.78	1.35318	>20	8.86	2.25734	>20	9.76	2.04918	>20	16.72	1.19617	0.242	<0.08	3.025	1.174	0.09044	12.981	0.3227	<0.08	4.03375	0.2859	0.1333	2.14479
26	Microtubule-stabilizing agent	Paclitaxel	18.09	7.24	2.49862	18.04	9.221	1.9564	14.99	6.439	2.328	19.24	7.818	2.46099	0.2234	<0.08	2.7925	1.284	0.09911	12.9553	0.1636	<0.08	2.045	0.3633	0.1213	2.99505
27	EGFR, HER2	Dacomitinib	0.5989	0.1273	4.70463	0.6262	0.1374	4.5575	0.7018	0.2301	3.04998	0.5804	0.08457	6.86295	1.309	0.8357	1.56635	1.158	0.5009	2.31184	1.541	0.5659	2.7231	1.409	0.559	2.52057
28	EGFR, HER2	Neratinib	0.9427	0.1455	6.47904	0.6966	0.1487	4.6846	0.9166	0.1628	5.63022	1.004	0.1364	7.3607	5.41	2.129	2.5411	4.996	1.778	2.8099	6.055	1.902	3.18349	5.879	2.34	2.51239
29	EGFR, HER2	Afatinib	1.284	0.2025	6.34074	0.8973	0.1512	5.93452	1.391	0.1647	8.44566	1.426	0.2159	6.60491	11.54	5.673	2.0342	12.61	6.039	2.08809	13.66	8.095	1.68746	12.24	5.807	2.1078
30	EGFR	Gefitinib	2.488	0.2639	9.42781	1.063	0.1532	6.93864	1.632	0.2325	7.01935	2.272	0.2303	9.86539	>20	18.69	1.07009	>20	~20	1	>20	8.754	2.28467	>20	~20	1
31	EGFR	Erlotinib	1.98	0.2325	8.51613	1.241	0.1711	7.25307	1.357	0.2291	5.92318	2.376	0.2342	10.1452	>20	~20	1	>20	~20	1	~20	7.345	2.72294	>20	~20	1
32	FGFR, VEGFR, c-Kit, PDGFR	Dovitinib	3.756	1.2	3.13	5.532	2.44	2.26721	3.797	1.696	2.2388	2.831	0.8749	3.2358	3.11	2.415	1.28778	2.905	1.643	1.76811	3.801	2.325	1.63484	3.623	1.948	1.85986
33	VEGFR, PDGFR, c-Kit	Sunitinib	6.018	0.8208	7.33187	4.912	1.152	4.26389	3.763	0.9216	4.08312	5.155	1.189	4.33558	3.198	1.406	2.27454	3.834	1.225	3.1298	4.186	1.387	3.01802	3.305	0.7198	4.59155
34	Bcr-Abl, c-Kit	Dasatinib	1.309	0.4135	3.16566	0.7994	0.3577	2.23483	1.389	0.2422	5.73493	2.752	1.142	2.40981	1.164	0.5774	2.01593	3.053	0.5367	5.68847	1.365	0.708	1.92797	1.303	0.5457	2.38776
35	Bcr-Abl, Src	Bosutinib	4.715	1.583	2.97852	6.417	2.124	3.02119	12.5	5.482	2.28019	11.29	5.408	2.08765	2.095	1.473	1.42227	10.62	4.832	2.19785	2.9	2.183	1.32845	4.015	1.867	2.15051
36	Bcr-Abl, Src	Saracatinib	7.243	2.141	3.383	6.47	2.853	2.26779	15.84	6.355	2.49253	18.73	6.05	3.09587	5.648	5.312	1.06325	17.2	9.369	1.83584	6.241	3.716	1.67949	17.02	22.55	0.754767
37	Bcr-Abl	Ponatinib	3.522	1.055	3.33839	4.957	0.8968	5.52743	4.108	1.475	2.78508	5.631	0.9111	6.18044	9.07	4.896	1.85253	13.06	9.126	1.43108	6.027	4.633	1.30088	4.656	2.25	2.06933
38	Alk, c-Met	Crizotinib	3.319	0.8069	4.11327	3.568	1.131	3.15473	3.591	0.9897	3.62837	3.511	0.9385	3.74108	3.16	1.346	2.3477	3.23	0.7119	4.53715	3.259	1.187	2.74558	3.612	2.092	1.72658
39	Aurora kinases	Danusertib	3.891	1.846	2.1078	2.49	1.144	2.17657	5.064	2.004	2.52695	5.165	2.799	1.8453	5.974	4.684	1.27541	5.118	5.271	0.970973	6.853	5.741	1.19369	5.319	3.361	1.58256
40	Histone deacetylase inhibitor	Vorinostat	2.588	0.2999	8.62954	4.837	0.8558	5.65202	3.312	0.3403	9.73259	4.269	0.4808	8.87895	1.451	0.485	2.99175	1.58	0.439	3.59909	2.128	0.6503	3.27234	2.033	0.5945	3.41968
41	Apoptosis inducer & PML-RAR inhibitor	Arsenic Trioxide	6.887	1.56	4.41474	9.037	1.422	6.35513	5.556	0.9593	5.79172	5.835	0.8716	6.69458	5.061	2.118	2.38952	4.852	1.583	3.06507	4.167	2.163	1.92649	4.845	1.584	3.05871
42	NFκB	Cepharanthine	6.888	4.456	1.54578	4.096	1.563	2.6206	5.09	2.504	2.03275	12.5	4.194	2.98045	>20	>20	1	>20	17.2	1.16279	>20	16.97	1.17855	12.59	9.344	1.34739
43	c-mpl (TpoR) receptor agonist	Eltrombopag	15.56	12.36	1.2589	>20	>20	1	16.14	12.8	1.26094	>20	~20	1	>20	>20	1	>20	>20	1	>20	>20	1	17.5	16.8	1.04167
44	PML-RAR fusion protein	Tretinoin	>20	~20	1	>20	>20	1	>20	>20	1	>20	~20	1	>20	>20	1	>20	>20	1	>20	>20	1	>20	>20	1
45	PARP	Olaparib	>20	~20	1	>20	6.327	3.16106	>20	~20	1	>20	13.46	1.48588	>20	5.148	3.885	>20	6.718	2.97708	13.08	2.798	4.67477	6.669	0.7431	8.97457
46	PARP	AZD2461	>20	~20	1	>20	~20	1	>20	~20	1	>20	16.69	1.19832	>20	11.2	1.78571	>20	7.969	2.50973	~20	10.6	1.88679	11.73	1.809	6.48425
47	Farnesyl diphosphate synthase	Zoledronate	20.07	3.207	6.25819	>20	8.805	2.27144	>20	>20	1	>20	~20	1	15.64	12.2	1.28197	14.65	4.173	3.51066	>20	~20	1	15.32	5.796	2.6432
48	Raf inhibitor	Vemurafenib	>20	>20	1	>20	>20	1	>20	>20	1	>20	>20	1	>20	>20	1	>20	>20	1	>20	>20	1	>20	>20	1
	IC50 Single represents IC50 value (μM) of treatment by drug alone
	IC50 Combi. represents IC50 value (μM) of treatment by drug combining with IR
	Fold Chan. represents fold change of IC50, which is calculated by dividing IC50 single by IC50 combi., if IC50 value (μM) is >20 or <0.08, the maximum treatment dose (μM) 20 or minimum treatment dose (μM) 0.08 would be served as proxy respectively for calculating fold change.
	Red indicates fold change >3
	Green indicates fold change >2 but <3
