# Supplementary material for: Molecular landscape and subtype-specific therapeutic response of nasopharyngeal carcinoma revealed by integrative pharmacogenomics
Source: Nat Commun. 2021 May 24;12:3046. doi: 10.1038/s41467-021-23379-3 (PMC8144567; doi:10.1038/s41467-021-23379-3)
Supplement: Supplementary file 12 — Supplementary Data 8 [file 41467_2021_23379_MOESM12_ESM.xlsx]

## Sheet: Sheet1
Supplementary Data 8. Gene cohorts with subtype-differentiated expression
GO_APOPTOTIC_SIGNALING_PATHWAY	GCLC	PDK2	IL20RA	HGF	BAK1	FGFR3	FGFR1	SERPINE1	CXCL12	SLC9A3R1	TPD52L1	PERP	TNFAIP3	TICAM1	HIP1	EDA2R	BMPR1B	PRKCA	LY96	IL6R	ZNF385A	WNT4	AR	KRT8	SFN	NUPR1	MAGED1	NOG	RPS27L	MUC1	DCC	LRRK2	ANXA6	SRC
GO_CHROMATIN_REMODELING	JARID2	SATB2	FOXA1	NPM2	CHD7
GO_EPIDERMAL_GROWTH_FACTOR_RECEPTOR_SIGNALING_PATHWAY	AGR2	HIP1	RHBDF2	PLCE1	PTK2	REPS2	SOCS5	SRC
GO_MICROTUBULE	EML1	CAMSAP3	MAP1LC3A	DNM1	BAG2	NEK6	TUBA4A	MAP1B	MAP7	DYSF	SHROOM3	KIF21A	TIAM1	REEP4	DCLK2	ZNF804A	TPPP	TUBAL3	RCC2	RP1L1	DNAH2	FAM110C
GO_MITOTIC_CELL_CYCLE	PRKAR2B	HGF	TIMP2	EML1	FGFR1	FAP	RBBP8	SLC9A3R1	TPD52L1	PKD2	CCND2	NEK6	VPS4B	DUSP1	TUBA4A	FOXA1	TACC2	HECW2	PRDM5	CCNG2	TOM1L1	PRKCA	NPM2	BRSK1	ZNF385A	LRP5	FAM107A	REEP4	CCDC8	OVOL1	SFN	TUBAL3	RCC2	GAS1	FBXL7	RPS27L	MUC1	MYBL1	MAGI2	KANK2
GO_NOTCH_SIGNALING_PATHWAY	PLXND1	JAG1	DTX4	PERP	TBX2	FOXA1	IFT172	APH1B	TIMP4	KRT19	DLK2	DTX3	JAG2	HES4	NKAPL	ARRDC1	NRARP	S1PR3
HALLMARK_ANDROGEN_RESPONSE	INPP4B	MAP7	BMPR1B	ANKH	DBI	AR	KRT8	KRT19	TMPRSS2	ALDH1A3
HALLMARK_GLYCOLYSIS	GCLC	SLC25A13	MED24	VCAN	GALK1	GALE	COL5A1	GPR87	CASP6	PFKFB1	STC1	PGM2	SDC2	TPST1	ADORA2B	CHST2	B3GNT3	AGRN
HALLMARK_KRAS_SIGNALING_DN	COPZ2	PDK2	FGFR3	ZBTB16	PTGFR	EDN2	BMPR1B	CLSTN3	MX1	GPRC5C	KRT15	DLK2	SYNPO	SPTBN2	CHST2	ALOX12B	DCC	UPK3B
HALLMARK_P53_PATHWAY	BAK1	AK1	ZBTB16	TPD52L1	PERP	VAMP8	CCND2	RHBDF2	TNNI1	CTSF	SFN	BAIAP2	NUPR1	F2R	RAP2B	JAG2	RPS27L	S100A4	GM2A	ADA	SERPINB5
HALLMARK_PI3K_AKT_MTOR_SIGNALING	SLC2A1	RPS6KA1	TIAM1	MYD88	SFN
HALLMARK_TNFA_SIGNALING_VIA_NFKB	NFKB2	JAG1	SERPINE1	SLC16A6	NFKB1	EHD1	IL23A	TNFAIP3	KLF9	DUSP1	LDLR	GFPT2	KLF10	RCAN1	EFNA1	JUNB	FOSL1	MSC	CSF1	YRDC	LAMB3
GO_CELLULAR_RESPONSE_TO_RADIATION	BAK1	CRYAB	OPN1SW	MAPK13	NET1	MME	CNGA1
GO_EXTRACELLULAR_MATRIX	SERPINB1	TIMP2	VCAN	FGFR2	LAMA1	SERPINE1	AEBP1	ECM2	CXCL12	KAZALD1	WNT5B	LTBP2	FMOD	LRRC17	LOXL1	MMP28	COL5A1	LAMA5	F12	EMILIN1	MFGE8	TGFB1I1	ADAMTS5	WNT7A	MMP16	TIMP4	COLEC12	ADAMTS4	LAD1	WNT4	NPNT	SDC2	COL24A1	LAMB2	EFEMP2	COL6A5	CTSF	PODN	A2M	SSC5D	BGN	MXRA7	COL18A1	CCBE1	THBS2	RTN4RL2	EMID1	BCAM	COL4A1
GO_REGULATION_OF_WNT_SIGNALING_PATHWAY	ITGA3	FGFR2	FERMT1	RNF43	SLC9A3R1	NFKB1	WNT5B	MDFI	TNFAIP3	KREMEN2	DKK2	FZD7	TIAM1	FZD1	VANGL2	ZEB2	SOX7	MCC	JUP	CTNNBIP1	NOG	LRRK2	SULF2	SRC	DACT3	NRARP	CTNND1	LGR4
GO_RESPONSE_TO_TRANSFORMING_GROWTH_FACTOR_BETA	ITGA3	FGFR2	PRKCZ	ITGA8	FERMT1	ENG	PPARGC1A	LTBP2	FMOD	EMILIN1	BMPR1B	ACVRL1	TGFB1I1	WNT7A	KLF10	F11R	WNT4	NPNT	PTK2	LRG1	BCL9L	SRC	VEPH1	SMURF1
HALLMARK_EPITHELIAL_MESENCHYMAL_TRANSITION	CRLF1	VIM	VCAN	FAP	MYL9	LAMA1	SERPINE1	ECM2	CXCL12	ACTA2	PMP22	TNFAIP3	FMOD	CALU	LOXL1	COL5A1	GLIPR1	THY1	VCAM1	SGCD	SNTB1	EFEMP2	GAS1	BGN	NTM	THBS2	COL4A1	TPM2	MAGEE1	COL5A2
HALLMARK_HYPOXIA	HS3ST1	SERPINE1	GALK1	PPARGC1A	SLC2A1	KLF7	TNFAIP3	DUSP1	EDN2	COL5A1	CCNG2	CASP6	PRKCA	STC1	EFNA1	PGM2	SDC2	MT1E	ADORA2B	CHST2	BGN	S100A4
HALLMARK_IL2_STAT5_SIGNALING	IFNGR1	SYNGR2	IRF6	CCND2	TIAM1	DHRS3	CSF1	MUC1	SPRY4	ENPP1	SH3BGRL2	PNP	PRAF2
HALLMARK_IL6_JAK_STAT3_SIGNALING	CD9	IFNGR1	BAK1	CCL7	ACVRL1	MYD88	A2M	CSF1
HALLMARK_KRAS_SIGNALING_UP	TFPI	ETV1	TSPAN13	ENG	MMD	CPE	TSPAN1	TNNT2	TNFAIP3	CCND2	GNG11	GFPT2	ANO1	MAP7	ANKH	LY96	WNT7A	JUP	ALDH1A3	YRDC	TMEM158
[truncated: 12 more columns]
