# Supplementary material for: Molecular landscape and subtype-specific therapeutic response of nasopharyngeal carcinoma revealed by integrative pharmacogenomics
Source: Nat Commun. 2021 May 24;12:3046. doi: 10.1038/s41467-021-23379-3 (PMC8144567; doi:10.1038/s41467-021-23379-3)
Supplement: Supplementary file 14 — Supplementary Data 10 [file 41467_2021_23379_MOESM14_ESM.xlsx]

## Sheet: Supplementary Data 10a
	Supplementary Data 10a. Tumor dissociation buffer
	Additive	Supplier	Concentration
	DMEM/F12	Gibco	base medium (1X)
	Collagenase type III	Worthington	300U/ml
	FBS	Gibco	5% v/v
	Insulin	Sigma	5μg/ml
	Hydrocortisone	Sigma	500ng/ml
	EGF	Gibco/Peprotech	10ng/ml
	Cholera toxin	Sigma	20ng/ml
	Hyaluronidase	Sigma	100U/ml

## Sheet: Supplementary Data 10b
	Supplementary Data 10b. Organoid culture medium (regular)
	Additive	Supplier	Concentration
	Advanced DMEM/F12	Gibco	base medium (1X)
	Wnt3A	Conditional medium	30% v/v
	R-sponding 1	Conditional medium	10% v/v
	Noggin	Conditional medium	10% v/v
	FBS	Gibco	10% v/v
	Y-27632	Selleckchem	10μM
	SB202190	Selleckchem	10μM
	A83-01	Sigma	0.5μM
	EGF	Gibco/Peprotech	50ng/ml
	Hydrocortisone	Sigma	500ng/ml
	HEPES	Sigma	15mM
	B27	Gibco	1X
	N-acetyl-L-cysteine	Sigma	1.25mM
	Glutamax	Gibco	1X
	Insulin	Sigma	5μg/ml
	Hydrocortisone	Sigma	500ng/ml
	Amphotericin B	Gibco	0.5μg/ml
	Gentamicin	Gibco	5μg/ml
	Plasmocin	InvivoGen	5μg/ml

## Sheet: Supplementary Data 10c
	Supplementary Data 10c. Organoid culture medium (for drug treatment)
	Additive	Supplier	Concentration
	Advanced DMEM/F12	Gibco	base medium (1X)
	Wnt3A	Conditional medium	30% v/v
	R-sponding 1	Conditional medium	10% v/v
	Noggin	Conditional medium	10% v/v
	FBS	Gibco	10% v/v
	EGF	Gibco/Peprotech	50ng/ml
	Hydrocortisone	Sigma	500ng/ml
	HEPES	Sigma	15mM
	B27	Gibco	1X
	N-acetyl-L-cysteine	Sigma	1.25mM
	Glutamax	Gibco	1X
	Insulin	Sigma	5μg/ml
	Hydrocortisone	Sigma	500ng/ml
	Amphotericin B	Gibco	0.5μg/ml
	Gentamicin	Gibco	5μg/ml
	Plasmocin	InvivoGen	5μg/ml
