# Supplementary material for: Molecular landscape and subtype-specific therapeutic response of nasopharyngeal carcinoma revealed by integrative pharmacogenomics
Source: Nat Commun. 2021 May 24;12:3046. doi: 10.1038/s41467-021-23379-3 (PMC8144567; doi:10.1038/s41467-021-23379-3)
Supplement: Supplementary file 15 — Supplementary Data 11 [file 41467_2021_23379_MOESM15_ESM.xlsx]

## Sheet: Sheet1
Supplementary Data 11. Summary of sequencing coverages.
	Sample ID	Sample type	[Target] Average depth	[Target] Average depth(rmdup)	[Target] Coverage (>=10x)	[Target] Coverage (>=30x)	[Target] Coverage (>=100x)
1	P1	Tumor	85.52	77.15	0.9323	0.7781	0.3149
2	P2	Tumor	117.94	105.66	0.9517	0.8452	0.4767
3	P3	Tumor	88.17	78.4	0.9242	0.7841	0.3376
4	P4	Tumor	144.16	138.14	0.9869	0.9545	0.5793
5	P5	Tumor	64.98	62.3	0.933	0.6635	0.2
6	P6	Tumor	14.1	12.78	0.526	0.107	0.003
7	P7	Tumor	177.88	170.49	0.989	0.9666	0.669
8	P8	Tumor	57.55	55.21	0.9509	0.685	0.1442
9	P9	Tumor	115.67	111.01	0.9769	0.8609	0.4201
10	P10	Tumor	153.96	147.4	0.9875	0.9588	0.6176
11	P11	Tumor	127.07	121.6	0.9848	0.9295	0.4915
12	P12	Tumor	85.38	81.65	0.9768	0.8369	0.3005
13	P13	Tumor	196.95	186.81	0.9771	0.955	0.7634
14	P14	Tumor	265.25	252.82	0.981	0.9694	0.8879
15	P15	Tumor	296.87	282.18	0.9815	0.9709	0.9061
16	P16	Tumor	54.99	52.84	0.9529	0.6891	0.122
17	P17	Tumor	137.11	131.5	0.9858	0.9332	0.5268
18	P18	Tumor	183.09	176.09	0.9882	0.9578	0.645
19	P19	Tumor	11.63	10.09	0.3527	0.0131	0.0029
20	P20	Tumor	113.04	100.29	0.9555	0.8739	0.4747
21	P21	Tumor	15.51	13.65	0.6317	0.0901	0.0042
22	P22	Tumor	4.01	3.26	0.0722	0.0051	0.0019
23	P23	Tumor	73.54	67.23	0.9164	0.7612	0.2663
24	P24	Tumor	50.37	45.35	0.8965	0.6507	0.0905
25	P25	Tumor	45.77	42.28	0.875	0.6115	0.0697
26	P26	Tumor	19.39	16.24	0.7573	0.1224	0.0057
27	P27	Tumor	62.8	57.28	0.9105	0.739	0.1689
28	P28	Tumor	51.22	46.22	0.8997	0.665	0.0871
29	P29	Tumor	35.98	32.43	0.8568	0.5168	0.0218
30	P30	Tumor	15.45	13.63	0.6401	0.0855	0.0043
31	P31	Tumor	80.75	73.55	0.9178	0.7707	0.3054
32	P32	Tumor	65.62	59.39	0.9271	0.7584	0.179
33	P33	Tumor	29.73	27.33	0.7993	0.3939	0.0187
34	P34	Tumor	28.46	25.39	0.8564	0.3637	0.0116
35	P35	Tumor	61.62	56.3	0.9172	0.7329	0.1586
36	P36	Tumor	40.53	37.02	0.8746	0.5731	0.0428
37	P37	Tumor	86.67	79.01	0.9512	0.8391	0.3245
38	P38	Tumor	23.96	21.2	0.8292	0.2323	0.0071
39	P39	Tumor	25.59	23.44	0.7772	0.3207	0.0115
40	P40	Tumor	12.45	10.72	0.5147	0.0309	0.0034
41	P41	Tumor	84.29	76.9	0.9198	0.7778	0.327
42	P42	Tumor	97.29	87.81	0.9481	0.8482	0.3999
43	P43	Tumor	27.57	24.05	0.8696	0.346	0.0101
44	P44	Tumor	14.67	12.97	0.6112	0.071	0.0035
45	P45	Tumor	19.6	17.68	0.7435	0.1795	0.0049
46	P46	Tumor	19.29	17.2	0.7445	0.1501	0.0047
47	P47	Tumor	49.82	44.72	0.884	0.6261	0.0947
48	P48	Tumor	58.49	53.06	0.9118	0.7215	0.1341
49	P49	Tumor	48.86	43.6	0.9046	0.6725	0.0627
50	P50	Tumor	186.04	174.43	0.9832	0.9598	0.7241
51	P51	Tumor	170.33	159.78	0.9821	0.9551	0.7002
52	P52	Tumor	180.37	169.41	0.9861	0.9595	0.6544
53	P53	Tumor	232.04	216.59	0.9873	0.9714	0.8275
54	P54	Tumor	228.64	211.75	0.9854	0.9664	0.7525
55	P55	Tumor	188.8	177.55	0.9846	0.9654	0.7223
56	P56	Tumor	188.39	176.5	0.9859	0.9643	0.744
57	P57	Tumor	206.21	193.49	0.9859	0.9646	0.7661
58	P58	Tumor	64.21	58.98	0.9255	0.7564	0.1769
59	P59	Tumor	119.69	106.89	0.9581	0.8612	0.4941
60	P60	Tumor	129.04	115.83	0.9676	0.8873	0.5451
61	P61	Tumor	131.06	125.68	0.983	0.9353	0.4991
62	P62	Tumor	146.86	141	0.9866	0.9582	0.6058
63	P63	Tumor	21.32	19.39	0.6477	0.2441	0.0106
64	P64	Tumor	124.35	119.05	0.9859	0.9381	0.4937
65	P65	Tumor	175.27	167.48	0.9876	0.9562	0.6434
66	P66	Tumor	141.29	135.33	0.9864	0.9397	0.5583
67	P67	Tumor	54.48	52.27	0.9403	0.6346	0.1357
68	P68	Tumor	178.98	171.56	0.9883	0.9651	0.6604
69	P69	Tumor	18.39	15.99	0.7266	0.1275	0.0049
70	P70	Tumor	11.96	10.36	0.5213	0.0377	0.0032
71	P71	Tumor	10.34	9.15	0.3974	0.0176	0.0024
72	P72	Tumor	15.49	13.25	0.6508	0.0672	0.0046
73	P73	Tumor	14.41	12.31	0.6048	0.059	0.0044
74	P74	Tumor	41.53	37.18	0.8739	0.574	0.0461
75	P75	Tumor	27.41	24.94	0.8377	0.3563	0.0087
76	P76	Tumor	77.71	70.34	0.9322	0.7887	0.2741
77	P77	Tumor	5.75	4.92	0.1509	0.0064	0.002
78	P78	Tumor	53.7	49.16	0.912	0.703	0.0995
79	P79	Tumor	35.28	32.23	0.8643	0.5316	0.0163
80	P80	Tumor	40.93	37.04	0.8722	0.5859	0.0355
81	P81	Tumor	186.31	174.18	0.9857	0.9603	0.6993
82	P82	Tumor	201.79	188.93	0.9865	0.9665	0.7687
83	P83	Tumor	181.87	170.67	0.9825	0.9592	0.7482
84	P84	Tumor	20.93	18.21	0.7577	0.1839	0.0076
85	P85	Tumor	177.45	159.86	0.9782	0.9289	0.6966
86	P86	Tumor	136.65	131.2	0.9842	0.9501	0.555
87	P87	Tumor	83.8	80.36	0.9677	0.7739	0.2813
88	P88	Tumor	178.64	171.37	0.9841	0.9122	0.5637
89	P89	Tumor	52.82	50.6	0.9407	0.6472	0.1146
90	P90	Tumor	150.65	143.89	0.9871	0.9585	0.5948
91	P91	Tumor	10.65	8.97	0.464	0.023	0.003
92	P92	Tumor	11.56	10.07	0.4827	0.0242	0.0027
93	P93	Tumor	23.1	20.17	0.7919	0.249	0.0073
94	P94	Tumor	31.73	27.86	0.8647	0.4394	0.0174
95	P95	Tumor	38.37	34.16	0.903	0.5802	0.0195
96	P96	Tumor	89.2	81.22	0.9402	0.8321	0.3478
97	P97	Tumor	24.3	21.53	0.7901	0.2872	0.0081
98	P98	Tumor	34.03	30.01	0.86	0.4922	0.0155
99	P99	Tumor	69.57	60.79	0.942	0.7853	0.1865
100	P100	Tumor	6.38	5.52	0.1763	0.0075	0.0016
101	P101	Tumor	12.78	11.19	0.5663	0.0324	0.0031
102	P102	Tumor	217.01	202.88	0.9872	0.96	0.6674
103	P103	Tumor	199.96	188.39	0.9864	0.9678	0.7676
104	P104	Tumor	16.42	14.31	0.6309	0.0536	0.0039
105	P105	Tumor	15.83	13.56	0.6676	0.0712	0.0048
106	P106	Tumor	17.61	15.48	0.681	0.1157	0.0055
1	P1	Normal	31.07	27.85	0.8222	0.4206	0.0193
2	P2	Normal	11.11	9.62	0.4973	0.0216	0.0029
3	P4	Normal	67.77	63.64	0.9845	0.8786	0.15
4	P5	Normal	71.22	67.03	0.9867	0.8807	0.1824
5	P6	Normal	30.24	27.22	0.8121	0.3943	0.0203
6	P7	Normal	62.74	59.64	0.9805	0.8527	0.1254
7	P9	Normal	77.12	70.11	0.9602	0.83	0.2429
8	P11	Normal	83.18	75.93	0.9338	0.7865	0.2935
9	P12	Normal	56.81	50.1	0.9	0.6701	0.1295
10	P13	Normal	234.5	222.61	0.9805	0.966	0.8643
11	P14	Normal	173.18	164.8	0.9763	0.9564	0.7637
12	P15	Normal	193.64	184.13	0.9751	0.9568	0.818
13	P16	Normal	51.47	49.38	0.9605	0.6953	0.0937
14	P17	Normal	50.22	48.07	0.9366	0.6199	0.1063
15	P18	Normal	65.22	62.55	0.9593	0.7276	0.1919
16	P19	Normal	16.83	14.46	0.7069	0.0534	0.0044
17	P20	Normal	59.26	53.21	0.9249	0.7321	0.1324
18	P22	Normal	9.09	7.53	0.3635	0.0146	0.003
19	P23	Normal	38.85	35.1	0.8758	0.5684	0.0266
20	P24	Normal	42.99	39.05	0.8789	0.6024	0.049
21	P25	Normal	19.52	17.46	0.7657	0.1494	0.0043
22	P26	Normal	45.88	40.15	0.9186	0.6742	0.0301
23	P27	Normal	30.86	27.75	0.8592	0.4581	0.0108
24	P28	Normal	115.1	103.14	0.9605	0.8864	0.4963
25	P29	Normal	9.1	7.68	0.3542	0.0144	0.0028
26	P31	Normal	28.89	25.77	0.847	0.4154	0.0096
27	P32	Normal	70.01	63.25	0.9377	0.7906	0.2013
28	P33	Normal	24.7	22.25	0.8167	0.2986	0.0079
29	P34	Normal	10.21	8.79	0.4196	0.0156	0.0027
30	P35	Normal	46.59	42.63	0.895	0.6354	0.0694
31	P36	Normal	44.39	40.4	0.9096	0.6535	0.0396
32	P37	Normal	49.33	44.41	0.9155	0.7099	0.0427
33	P39	Normal	16.94	15.02	0.7281	0.0859	0.0037
34	P41	Normal	34.34	31.33	0.8482	0.5031	0.0177
35	P43	Normal	14.28	12.41	0.6559	0.0372	0.0037
36	P44	Normal	26.67	24.13	0.8305	0.3595	0.0076
37	P46	Normal	57.72	51.77	0.9411	0.7677	0.0896
38	P47	Normal	14.16	12.51	0.617	0.0555	0.0034
39	P48	Normal	36.03	32.56	0.8806	0.5524	0.0147
40	P49	Normal	44.08	40.28	0.9037	0.6626	0.0301
41	P50	Normal	112.09	105.28	0.9777	0.9264	0.4431
42	P51	Normal	127.02	119.17	0.9792	0.9375	0.5167
43	P52	Normal	101.86	95.74	0.978	0.9063	0.3734
44	P53	Normal	123.68	115.85	0.9807	0.935	0.5025
45	P54	Normal	112.58	105.58	0.9771	0.92	0.4284
46	P55	Normal	102.71	96.5	0.9738	0.9022	0.3906
47	P56	Normal	107.68	101.23	0.9791	0.9005	0.3945
48	P57	Normal	91.23	85.81	0.9748	0.8943	0.3243
49	P59	Normal	16.79	14.7	0.6665	0.1176	0.0048
50	P60	Normal	37.85	33.74	0.8717	0.5314	0.0291
51	P61	Normal	50.32	45.24	0.8544	0.595	0.1179
52	P62	Normal	70.78	63.17	0.9044	0.7096	0.2345
53	P63	Normal	14.56	13.11	0.5531	0.112	0.003
54	P64	Normal	123.04	111.31	0.9605	0.8848	0.5101
55	P65	Normal	67.1	60.15	0.8982	0.6905	0.2025
56	P66	Normal	74.1	66.7	0.9166	0.7366	0.2403
57	P67	Normal	53.37	51.1	0.9505	0.6575	0.1211
58	P68	Normal	47.86	45.89	0.9459	0.6247	0.0858
59	P69	Normal	21.1	18.38	0.8158	0.1683	0.006
60	P70	Normal	20.76	18.44	0.7298	0.2203	0.0069
61	P71	Normal	25.24	22.8	0.8222	0.2461	0.0066
62	P72	Normal	2.69	2.25	0.0217	0.0029	0.0009
63	P73	Normal	12.79	10.86	0.5463	0.0292	0.0039
64	P74	Normal	26.88	24.17	0.8238	0.37	0.0094
65	P75	Normal	12.97	11.61	0.5337	0.0308	0.0026
66	P76	Normal	80.75	72.61	0.9448	0.8252	0.2887
67	P77	Normal	7.15	6.12	0.227	0.0089	0.0023
68	P78	Normal	35.6	32.29	0.9002	0.5203	0.016
69	P79	Normal	36.78	33.09	0.899	0.5882	0.0135
70	P80	Normal	42.6	38.58	0.8919	0.6235	0.0338
71	P81	Normal	82.4	77.25	0.9734	0.8716	0.2651
72	P82	Normal	93.48	87.79	0.9743	0.8639	0.3214
73	P83	Normal	91.38	86.1	0.9733	0.8999	0.3248
74	P84	Normal	5.77	4.86	0.1415	0.0069	0.0021
75	P85	Normal	50.81	45.64	0.9007	0.65	0.0951
76	P86	Normal	59.13	53.76	0.9447	0.743	0.1222
77	P87	Normal	107.25	97.21	0.9576	0.8707	0.4401
78	P88	Normal	88.95	78.91	0.9385	0.8023	0.3179
79	P89	Normal	57.95	55.36	0.9607	0.7039	0.1418
80	P90	Normal	49.94	47.69	0.9513	0.6498	0.0931
81	P91	Normal	8.39	6.96	0.3376	0.0136	0.0025
82	P92	Normal	62.01	54.67	0.9415	0.7886	0.1055
83	P93	Normal	19.59	16.63	0.755	0.1329	0.0063
84	P94	Normal	29.2	25.62	0.8574	0.4084	0.0109
85	P95	Normal	33.42	29.89	0.8834	0.5063	0.0129
86	P97	Normal	11.22	9.67	0.503	0.0228	0.0027
87	P98	Normal	58	52.52	0.9273	0.753	0.1078
88	P99	Normal	107.92	94.34	0.9672	0.8793	0.4584
89	P100	Normal	37.38	33.26	0.8151	0.5076	0.0371
90	P101	Normal	26.01	23.7	0.8102	0.3391	0.0073
91	P102	Normal	108.54	101.71	0.9784	0.9199	0.4274
92	P103	Normal	93.61	88.07	0.9754	0.8887	0.331
93	P104	Normal	15.75	13.68	0.6202	0.0517	0.0039
94	P105	Normal	25.65	22.4	0.8375	0.3186	0.0088
95	P106	Normal	12.1	10.59	0.5445	0.0279	0.003
1	PDO9	PDO	189.17	177.91	0.9837	0.9629	0.7407
2	PDO11	PDO	234.73	218.68	0.9884	0.9703	0.7432
3	PDO12	PDO	177.7	164.19	0.9864	0.9536	0.6046
4	PDO50	PDO	185.4	173.38	0.9844	0.9609	0.6764
5	PDO51	PDO	185.9	174.34	0.9836	0.9605	0.7296
6	PDO53	PDO	215.2	201.28	0.9872	0.9701	0.7953
7	PDO55	PDO	171.64	160.85	0.9834	0.9558	0.6487
8	PDO57	PDO	227.63	213.86	0.9868	0.9702	0.8155
9	PDO66E	PDO	182.13	171.27	0.9864	0.9661	0.7142
10	PDO66S	PDO	150.59	140.28	0.9862	0.9552	0.6044
11	PDO83	PDO	184.59	172.52	0.9836	0.9563	0.6521
12	PDO87	PDO	185.42	174.34	0.9869	0.9609	0.6494
13	PDO88	PDO	219.02	205.96	0.988	0.9719	0.7862
14	PDO89	PDO	170.15	159.14	0.9866	0.9602	0.6606
15	PDO102	PDO	165.95	155.08	0.9869	0.9597	0.6329
16	PDO103	PDO	214.24	201.12	0.9871	0.9697	0.7912
