# Supplementary material for: Molecular landscape and subtype-specific therapeutic response of nasopharyngeal carcinoma revealed by integrative pharmacogenomics
Source: Nat Commun. 2021 May 24;12:3046. doi: 10.1038/s41467-021-23379-3 (PMC8144567; doi:10.1038/s41467-021-23379-3)
Supplement: Supplementary file 16 — Supplementary Data 12 [file 41467_2021_23379_MOESM16_ESM.xlsx]

## Sheet: sheet1
	Supplementary Data 12. Drug library used for high-throughput screening (146 drugs).
	Drug Name	Indication	Target	Approval status	Approved (investigated) for
1	10-Dab (10-Deacetylbaccatin)	Cancer chemotherapy	Microtubule	Not approved (precursor of the approved taxane)	Prostate cancer
2	2-Methoxyestradiol	Cancer targeted therapy	HIF	Not Approved (Phase 2 Clinical trials)	Breast, ovarian cancer
3	Abiraterone Acetate	Cancer hormone therapy	Androgen synthesis	FDA	Prostate cancer
4	Abitrexate (Methotrexate)	Cancer chemotherapy	DHFR	FDA	Gestational choriocarcinoma, chorioadenoma destruens, hydatidiform mole, meningeal leukemia, breast cancer, epidermoid cancers of the head and neck, cutaneous T cell lymphoma, lung cancer
5	Adrucil (Fluorouracil)	Cancer chemotherapy	DNA/RNA Synthesis	FDA	Colon, esophageal, gastric, rectum, breast, biliary tract, stomach, head and neck, cervical, pancreas, renal cell, and carcinoid
6	Afatinib (Bibw2992)	Cancer targeted therapy	EGFR, HER2	FDA	Non-small cell lung cancer
7	Altretamine (Hexalen)	Cancer chemotherapy	DNA/RNA Synthesis	FDA	Ovarian cancer
8	Ammonium Tetramolybdate	Cancer chemotherapy	Chelating copper	Not Approved (Phase 2 clinical trials)	Prostate cancer, melanoma, multiple myeloma, breast cancer, non-small cell lung cancer
9	Amuvatinib (Mp-470)	Cancer targeted therapy	c-Kit, PDGFR, FLT3	INN, USAN (Phase 2 clinical trials)	Small cell lung cancer, lymphoma
10	Anastrozole (Arimidex)	Cancer hormone therapy	Aromatase	FDA	breast cancer
11	Ancitabine Hydrochloride	Cancer chemotherapy	DNA/RNA Synthesis	INN, MI	Melanoma
12	Arsenic Trioxide (Sodium Meta-Arsenite)	Cancer chemotherapy	Thioredoxin reductase	FDA	leukemia
13	Artemether (Sm-224)	Anti-malarial	COX-3, ROS	INN (Phase 4 clinical trials)	Malaria, HIV, brain cumor
14	Aspirin (Acetylsalicylic Acid)	Anti-inflammatory	COX-1, -2	FDA	anti-inflammatory
15	Atazanavir Sulfate	Anti-viral	HIV protease	FDA	Antiviral
16	Axitinib	Cancer targeted therapy	VEGFR, PDGFR, c-Kit	FDA	Renal cell carcinoma
17	Azacitidine (Vidaza)	Cancer chemotherapy	DNA/RNA Synthesis	FDA	Myelomonocytic leukemia
18	Azaguanine-8	Cancer chemotherapy	DNA/RNA Synthesis	Not Approved (Clinical trials)	Acute leukemia
19	AZD2461	Cancer targeted therapy	PARP	Not Approved (Phase 1 clinical trials)	Refractory solid cancers
20	Azithromycin (Zithromax)	Anti-bacterial	50S ribosome	FDA	antibiotic
21	Bendamustine Hcl	Cancer chemotherapy	DNA/RNA Synthesis	FDA	Chronic lymphocytic leukemia, B-cell non-Hodgkin's lymphoma
22	Bepotastine Besilate	Anti-histamine	Histamine Receptor	FDA
23	Bicalutamide	Cancer hormone therapy	Androgen Receptor	FDA	Prostate cancer
24	Bindarit	Anti-inflammatory	NF-kB	INN (Phase 2 clinical trials)	Breast cancer
25	Bleomycin Sulfate	Cancer chemotherapy	DNA/RNA Synthesis	FDA	Hodgkin's disease, non-Hodgkin's disease, testicular cancer, ovarian cancer, and cervical cancer
26	Bortezomib (Velcade)	Cancer targeted therapy	Proteasome	FDA	Multiple myeloma and mantle cell lymphoma
27	Bosutinib (Ski-606)	Cancer targeted therapy	Src,Abl	FDA	Chronic myelogenous leukemia
28	Busulfan	Cancer chemotherapy	DNA/RNA Synthesis	FDA	Chronic myeloid leukemia
29	Cantharidin	Dermatological	PP2A	Not Approved (Clinical trials)	Dermatologic disorder
30	Capecitabine (Xeloda)	Cancer chemotherapy	DNA/RNA Synthesis	FDA	Breast cancer, colorectal cancer
31	Carbazochrome Sodium Sulfonate	Anti-hemorrhagic	α-adrenoreceptors	FDA	Anti-hemorrhagic
32	Carboplatin	Cancer chemotherapy	DNA/RNA Synthesis	FDA	Ovarian cancer
33	Carmofur	Cancer chemotherapy	DNA/RNA Synthesis	FDA	Breast cancer, colorectal cancer
34	Carmustine	Cancer chemotherapy	DNA/RNA Synthesis	FDA	brain tumors and various other malignant neoplasms
35	Cepharanthine	Anti-inflammatory	N/A	JAN	antiinflammatory and antineoplastic
36	Chlorambucil	Cancer chemotherapy	DNA/RNA Synthesis	FDA	Chronic lymphocytic leukemia, lymphomas
37	Chloroquine Phosphate	Anti-malarial	Lysosomes	FDA	antimalarial
38	Cinacalcet Hydrochloride（Amg-073 Hcl）	Anti-thyroid	Calcimimetic	FDA	hyperparathyroidism due to the parathyroid tumors and chronic renal failure
39	Cisplatin	Cancer chemotherapy	DNA/RNA Synthesis	FDA	Testicular and ovarian cancer
40	Cladribine	Cancer chemotherapy	DNA/RNA Synthesis	FDA	Hairy cell leukemia
41	Clofarabine	Cancer chemotherapy	DNA/RNA Synthesis	FDA	Acute lymphoblastic leukaemia
42	Clomifene Citrate (Serophene)	Ovulatory stimulant	Estrogen/progestogen Receptor	FDA	Ovulation induction
43	Clorsulon	Anthelmintic	8-phosphoglycerate kinase and phospho-glyceromutase	USAN, USP, INN, BAN	Anthelmintic
44	Crizotinib (Pf-02341066)	Cancer targeted therapy	c-Met	FDA	Non-small cell lung carcinoma
45	Cyclophosphamide Monohydrate	Cancer chemotherapy	DNA/RNA Synthesis	FDA	Lymphomas, multiple myeloma, leukemias, mycosis fungoides, neuroblastoma, ovarian cancer, retinoblastoma, breast cancer
46	Cytarabine	Cancer chemotherapy	DNA/RNA Synthesis	FDA	leukemia, antiviral and immunosuppressant
47	Dacarbazine (Dtic-Dome)	Cancer chemotherapy	DNA/RNA Synthesis	FDA	Melanoma
48	Dacomitinib (Pf299804,Pf-00299804)	Cancer targeted therapy	EGFR	INN, USAN (Phase 2 clinical trials)	non small-cell lung carcinoma, squamous cell arcinoma, head and neck cancer
49	Danusertib (Pha-739358)	Cancer targeted therapy	Aurora kinase	INN (Phase 2 clinical trials)	Chronic myelogenous leukemia, prostate cancer, multiple myeloma
50	DAPT (GSI-IX)	Anti-neurodegenerative	γ-secretase	Not approved
51	Dasatinib (Bms-354825)	Cancer targeted therapy	Src, Bcr-Abl, c-Kit	FDA	Chronic myelogenous leukemia
52	Decitabine	Cancer targeted therapy	DNA methyltransferase	FDA	myelodysplastic syndrome
53	Diethylstilbestrol (Stilbestrol)	Cancer hormone therapy	Estrogen receptor	FDA	Prostate cancer
54	Docetaxel (Taxotere)	Cancer chemotherapy	Microtubule	FDA	Breast cancer, head and neck cancer, gastric cancer, hormone-refractory prostate cancer and non small-cell lung cancer
55	Dovitinib (Tki-258)	Cancer targeted therapy	FGFR	INN, USAN (Phase 2 clinical trials)	Gastrointestinal stromal tumor, renal cell carcinoma
56	Doxifluridine	Cancer chemotherapy	DNA/RNA Synthesis	INN, JAN	Colorectal cancer
57	Doxorubicin (Adriamycin)	Cancer chemotherapy	Topoisomerase	FDA	ovarian cancer, multiple myeloma
58	Eltrombopag (SB-497115-GR)	Anti-thrombocytopenic	c-mpl (TpoR) receptor agonist	FDA	Thrombocytopenia
59	Epirubicin Hydrochloride	Cancer chemotherapy	Topoisomerase	FDA	Breast cancer
60	Erlotinib Hcl	Cancer targeted therapy	EGFR	FDA	Non-small cell lung cancer (NSCLC), pancreatic cancer
61	Esomeprazole Sodium (Nexium)	Antacid	ATPase	FDA	gastroesophageal reflux disease
62	Estramustine	Cancer chemotherapy	Microtubule	FDA	Prostate cancer
63	Etoposide (Vp-16)	Cancer chemotherapy	Topoisomerase	FDA	Testicular cancer, small cell lung cancer, lymphoma, non-lymphocytic leukemia, glioblastoma multiforme
64	Everolimus (Rad001)	Cancer targeted therapy	mTOR	FDA	Breast cancer, pancreatic neuroendocrine tumor, renal cell carcinoma
65	Famciclovir (Famvir)	Anti-viral	DNA/RNA Synthesis	FDA	Antiviral
66	Floxuridine	Cancer chemotherapy	DNA/RNA Synthesis	FDA	Gastrointestinal adenocarcinoma, liver cancer
67	Fludarabine (Fludara)	Cancer chemotherapy	DNA/RNA Synthesis	FDA	leukemia and lymphoma
68	Flunarizine 2hcl	Vasodilator	Calcium Channel	FDA	anticonvulsant
69	Flutamide (Eulexin)	Cancer hormone therapy	Androgen receptor	FDA	prostate cancer
70	Formestane	Cancer hormone therapy	Aromatase	INN, BAN	Breast cancer
71	Ftorafur (Tegafur)	Cancer chemotherapy	DNA/RNA Synthesis	FDA	Gastric, gallbladder, lung cancer, colorectal cancer, head and neck cancer, liver cancer, pancreatic cancer
72	Fulvestrant (Faslodex)	Cancer hormone therapy	Estrogen/progestogen Receptor	FDA	breast cancer
73	Gefitinib (Iressa)	Cancer targeted therapy	EGFR	FDA	Non-small cell lung cancer
74	Gemcitabine Hydrochloride	Cancer chemotherapy	DNA/RNA Synthesis	FDA	Non-small cell lung cancer, pancreatic cancer, bladder cancer, breast cancer
75	Genistein	Cancer chemotherapy	Topoisomerase	Not Approved (Phase 2 Clinical trials)	Colorectal cancer, prostate cancer, breast cancer
76	Histamine Dihydrochloride	Cancer immunotherapy	Enhancing IL-2	FDA	Acute myeloid leukemia (AML)
77	Ifosfamide	Cancer chemotherapy	DNA/RNA Synthesis	FDA	Testicular cancer, cervical cancer, osteosarcoma, bladder cancer, ovarian cancer, small cell lung cancer, non-Hodgkin's lymphoma
78	Imatinib Mesylate	Cancer targeted therapy	PDGFR, c-Kit, Bcr-Abl	FDA	chronic myelogenous leukemia
79	Irinotecan	Cancer chemotherapy	Topoisomerase	FDA	Colorectal cancer, small cell lung cancer
80	Itraconazole (Sporanox)	Anti-fungal	14-a-demethylase	FDA	anti-fungal
81	Lamotrigine	Anti-convulsant	Sodium Channel	FDA	anticonvulsant
82	Lapatinib Ditosylate (Tykerb)	Cancer targeted therapy	EGFR, HER2	FDA	Breast cancer
83	Lenalidomide	Cancer immunotherapy	Immunomodulator	FDA	Multiple myeloma
84	Letrozole	Cancer hormone therapy	Aromatase	FDA	Breast cancer
85	Linagliptin (Bi-1356)	Anti-diabetic	Dipeptidyl peptidase-4 (DPP-4)	FDA	anti-diabetic
86	Lincomycin Hydrochloride (Lincocin)	Anti-bacterial	50S ribosome	FDA	antibiotic
87	Lomustine (Ceenu)	Cancer chemotherapy	DNA/RNA Synthesis	FDA	brain tumor, cancer
88	Lonidamine	Cancer targeted therapy	Hexokinase	INN, BAN, (Phase 3 clinical trials)	Breast cancer
89	Masitinib	Cancer targeted therapy	c-Kit, PDGFR, FGFR	INN (Phase 2/3 clinical trials)	Mast cell tumors, multiple myeloma, gastrointestinal stromal tumor
90	Mdv3100 (Enzalutamide)	Cancer hormone therapy	Androgen Receptor	FDA	Prostate cancer
91	Mechlorethamine HCl	Cancer chemotherapy	DNA/RNA Synthesis	FDA	Cutaneous T-cell lymphoma (CTCL)
92	Megestrol Acetate	Cancer hormone therapy	Progestogen Receptor	FDA	Breast cancer
93	Mercaptopurine	Cancer chemotherapy	DNA/RNA Synthesis	FDA	acute lymphocytic leukemia, Crohn's disease, and ulcerative colitis, immunosuppressant
94	Methacycline Hydrochloride (Physiomycine)	Anti-bacterial	30S ribosome	FDA	antibiotic
95	Methazolastone (Temozolomide)	Cancer chemotherapy	DNA/RNA Synthesis	FDA	brain cancer, astrocytoma
96	Miltefosine (Hexadecyl Phosphocholine)	Anti-protozoal	AKT	FDA	Treatment of leishmaniasis
97	Mitotane (Lysodren)	Cancer chemotherapy	Adrenal cortex	FDA	adrenocortical carcinoma
98	Mitoxantrone	Cancer chemotherapy	DNA/RNA Synthesis	FDA	Breast cancer, acute myeloid leukemia, non-Hodgkin's lymphoma
99	Moroxydine	Anti-viral	DNA/RNA Synthesis	INN, BAN, DCF	Antiviral
100	Naloxone Hcl	Narcotic antagonist	Opioid Receptor	FDA	opioid overdose
101	Nelarabine (Arranon)	Cancer chemotherapy	DNA/RNA Synthesis	FDA	acute lymphoblastic leukemia and T-cell lymphoblastic lymphoma
102	Nelfinavir mesylate	Anti-viral	HIV protease	FDA	Antiviral
103	Neratinib	Cancer targeted therapy	HER2, EGFR	INN, USAN (Phase 2 clinical trials)	Breast cancer, colorectal cancer, non-small cell lung cancer
104	Nilotinib (Amn-107)	Cancer targeted therapy	Bcr-Abl	FDA	Chronic myelogenous leukemia
105	Nilvadipine (Arc029)	Anti-hypertensive	Calcium Channel	FDA	anti-hypertension
106	Olaparib (Azd2281)	Cancer targeted therapy	PARP	FDA	Ovarian cancer
107	Oxaliplatin (Eloxatin)	Cancer chemotherapy	DNA/RNA Synthesis	FDA	colorectal cancer
108	Paclitaxel (Taxol)	Cancer chemotherapy	Microtubule	FDA	breast, pancreatic, and non-small cell lung cancer
109	Paeoniflorin	Anti-inflammatory	NF-kB	Not Approved (Phase 4 Clinical trials)	Rheumatoid Arthritis
110	Pazopanib Hcl	Cancer targeted therapy	VEGFR, PDGFR, c-Kit	FDA	renal cell carcinoma and soft tissue sarcoma
111	Pemetrexed Disodium	Cancer chemotherapy	DHFR	FDA	Pleural mesothelioma, non-small cell lung cancer
112	Phenylbutazone (Butazolidin, Butatron)	Anti-inflammatory	Prostaglandin H synthase	FDA	anti-inflammatory
113	Phenylbutyric Acid (Chlorambucil)	Cancer chemotherapy	DNA/RNA Synthesis	FDA	Chronic lymphocytic leukemia
114	Pioglitazone (Actos)	Anti-diabetic	PPAR-g agonist	FDA	anti-diabetic
115	Pomalidomide	Cancer immunotherapy	Immunomodulator	FDA	multiple myeloma
116	Ponatinib (Ap24534)	Cancer targeted therapy	Abl	FDA	chronic myeloid leukemia (CML), acute lymphoblastic leukemia
117	Proadifen Hydrochloride	Cancer targeted therapy	Cytochrome P450	INN, USAN	Breast cancer, colorectal cancer
118	Procarbazine HCl	Cancer chemotherapy	DNA/RNA Synthesis	FDA	Hodgkin's lymphoma, brain cancer
119	Regorafenib (Bay 73-4506)	Cancer targeted therapy	VEGFR	FDA	colorectal cancer, gastrointestinal stromal tumour
120	Rosiglitazone (Avandia)	Anti-diabetic	PPAR-g agonist	FDA	anti-diabetic
121	Ruxolitinib (Incb018424)	Cancer targeted therapy	JAK	FDA	myelofibrosis
122	Saracatinib	Cancer targeted therapy	Src, Bcr-Abl	INN, USAN (Phase 2 clinical trials)	Breast cancer, prostate cancer, lymphangioleiomyomatosis
123	Sorafenib (Nexavar)	Cancer targeted therapy	VEGFR, PDGFR, Raf	FDA	kidney cancer, liver cancer, thyroid carcinoma
124	Streptozotocin (Zanosar)	Cancer chemotherapy	DNA/RNA Synthesis	FDA	metastatic cancer of the pancreatic islet cells
125	Sulindac (Clinoril)	Anti-inflammatory	COX-1, -2	FDA	anti-inflammatory
126	Sunitinib Malate (Sutent)	Cancer targeted therapy	VEGFR, PDGFR, c-Kit, Flt	FDA	renal cell carcinoma (RCC), gastrointestinal stromal tumor, pancreatic neuroendocrine tumors
127	Tamoxifen	Cancer hormone therapy	Estrogen receptor	FDA	Breast cancer
128	Temocapril Hcl	Anti-hypertensive	Angiotensin-I converting enzyme (ACE)	USAN, INN, BAN, JAN	Reducing tumor blood flow
129	Temsirolimus (Torisel)	Cancer targeted therapy	mTOR	FDA	renal cell carcinoma
130	Teniposide (Vumon)	Cancer chemotherapy	Topoisomerase	FDA	acute lymphocytic leukemia
131	Tetrabromo Azabenzimidazole (Tbb)	Cancer targeted therapy	Casein kinase-2 (CK2)	Not Approved
132	Tofacitinib Citrate (Cp-690550 Citrate)	Cancer targeted therapy	JAK	FDA	rheumatoid arthritis
133	Tolbutamide	Anti-diabetic	Potassium Channel	FDA	anti-diabetic
134	Tolnaftate	Anti-fungal	Squalene epoxidase	FDA	anti-fungal
135	Topotecan Hcl	Cancer chemotherapy	Topoisomerase	FDA	ovarian cancer, lung cancer, Small cell lung cancer
136	Toremifene Citrate	Cancer hormone therapy	Estrogen receptor	FDA	Breast cancer
137	Tretinoin (Aberela)	Cancer targeted therapy	PML-RAR fusion protein	FDA	Dermatologic, leukemia
138	Vandetanib (Zactima)	Cancer targeted therapy	VEGFR	FDA	Medullary thyroid cancer
139	Vatalanib	Cancer targeted therapy	VEGFR, PDGFR, c-Kit	INN (Phase 2 clinical trials)	Colorectal cancer, meningioma, pancreatic cancer
140	Vemurafenib (Plx4032)	Cancer targeted therapy	B-Raf	FDA	melanoma
141	Vincristine	Cancer chemotherapy	Microtubule	FDA	acute leukaemia, malignant lymphoma, Hodgkin’s disease, acute erythraemia, and acute panmyelosis
142	Vinorelbine (Navelbine)	Cancer chemotherapy	Microtubule	FDA	Breast cancer, non-small cell lung cancer
143	Vismodegib (Gdc-0449)	Cancer targeted therapy	Hedgehog	FDA	adult basal cell carcinoma
144	Vorinostat (Saha)	Cancer targeted therapy	HDAC	FDA	cutaneous T cell lymphoma
145	Xl-184 (Cabozantinib)	Cancer targeted therapy	c-Met	FDA	metastatic medullary thyroid cancer
146	Zoledronic Acid	Anti-osteoporotic	Farnesyl pyrophosphate (FPP) synthase	FDA	Postmenopausal osteoporosis
