# Supplementary material for: Molecular landscape and subtype-specific therapeutic response of nasopharyngeal carcinoma revealed by integrative pharmacogenomics
Source: Nat Commun. 2021 May 24;12:3046. doi: 10.1038/s41467-021-23379-3 (PMC8144567; doi:10.1038/s41467-021-23379-3)
Supplement: Supplementary file 17 — Supplementary Data 13 [file 41467_2021_23379_MOESM17_ESM.xlsx]

## Sheet: sheet1
	Supplementary Data 13. sgRNA oligos used for CRISPR-Cas9 KO experiment.
	Gene name	sgRNA-1	sgRNA-2
	TPPP	CGTTCCTGCCGTCGATCACC	AAGGAGCGCTTCGACCCCTC
	MAP2	GGACTTGTCCGAAGCGCCAA	CCGCCTTGATCCTTAATCTC
	SKP2	AAGACTTTGTGATTGTCCGC	GCAACGTTGCTACTCAGGTC
	MST1R	CACATGCAGGCGATTGCGTA	CTTCACGTCAAAGTCGCGAG
