# Supplementary material for: Molecular landscape and subtype-specific therapeutic response of nasopharyngeal carcinoma revealed by integrative pharmacogenomics
Source: Nat Commun. 2021 May 24;12:3046. doi: 10.1038/s41467-021-23379-3 (PMC8144567; doi:10.1038/s41467-021-23379-3)
Supplement: Supplementary file 19 — Source Data [file 41467_2021_23379_MOESM19_ESM.xlsx]

## Sheet: Fig. 1e
	Variant Classification
	Missense Mutation	2306
	Nonsense Mutation	191
	Frame Shift Del	51
	Splice Site	47
	In Frame Del	31
	Frame Shift Ins	23
	In Frame Ins	8
	Translation Start Site	3
	Nonstop Mutation	2

## Sheet: Fig. 2b
		Percentage of Geneome Gain					Percentage of Geneome Loss
		EC	MSEC	SC			EC	MSEC	SC
	Mean	7.84192	8.68921	13.2758		Mean	13.8206	9.28597	9.76953
	SD	7.30368	7.78578	8.91859		SD	10.6159	8.82557	10.7201
		"EC" VS "MSEC"	"EC" VS "SC"	"MSEC" VS "SC"			"EC" VS "MSEC"	"EC" VS "SC"	"MSEC" VS "SC"
	p value	0.6649	0.03856	0.1069		p value	0.06498	0.2022	0.8828

## Sheet: Fig. 4b
		PDO63E-Sensitive									PDO63S-Resistant
	Gefitinib	60uM	20uM	6.67uM	2.22uM	0.74uM	0.24uM	0.08uM	0.03uM		60uM	20uM	6.67uM	2.22uM	0.74uM	0.24uM	0.08uM	0.03uM
	Organoid survival (%)	0.55	8.95	30.86	44.87	76.08	89.43	85.67	105.09		31.23	68.92	69.43	78.77	88.98	97.32	102.34	98.08
		1.12	14.7	39.46	34.98	72.38	78.54	90.65	93.49		25.23	50.32	78.32	81.32	93.21	87.99	111.2	99.37
		0.45	7.67	23.51	41.4	68.92	85.9	98.93	95.76		23.43	55.34	74.39	85.21	87.23	91.23	96.23	105.32
	Mean	0.706667	10.44	31.2767	40.4167	72.46	84.6233	91.75	98.1133		26.63	58.1933	74.0467	81.7667	89.8067	92.18	103.257	100.923
	SEM	0.208673	2.16181	4.60908	2.89702	2.0673	3.20783	3.86714	3.54935		2.35797	5.55566	2.57206	1.87243	1.77507	2.7349	4.3457	2.22965
	"PDO63E" VS "PDO63S"	60uM	20uM	6.67uM	2.22uM	0.74uM	0.24uM	0.08uM	0.03uM
	p value	0.00846671	0.0209885	0.00887315	0.00832216	0.0177049	0.0243396	0.250705	0.632198

## Sheet: Fig. 4c
		PDO63S-Sensitive									PDO63E-Resistant
	Docetaxel	60uM	20uM	6.67uM	2.22uM	0.74uM	0.24uM	0.08uM	0.03uM		60uM	20uM	6.67uM	2.22uM	0.74uM	0.24uM	0.08uM	0.03uM
	Organoid survival (%)	10.41	21.3	45.1	47.56	46.78	55.32	70.55	71.7		39.5	48.2	68.43	81.36	88.34	95.64	98.55	105.43
		8.62	18.99	38.67	42.34	62.34	65.22	68.6	74.2		29.6	48.9	71.2	73.51	89.54	92.34	101.32	96.36
		11.25	34.76	41.99	49.55	45.67	59.4	75.07	79.53		35.3	53.99	65.38	80.1	81.44	91.22	98.57	106.32
	Mean	10.0933	25.0167	41.92	46.4833	51.5967	59.98	71.4067	75.1433		34.8	50.3633	68.3367	78.3233	86.44	93.0667	99.48	102.703
	SEM	0.77555	4.91709	1.85651	2.14984	5.38122	2.87256	1.91621	2.30901		2.8688	1.82456	1.68074	2.434	2.52389	1.32667	0.920018	3.18206
	"PDO63E" VS "PDO63S"	60uM	20uM	6.67uM	2.22uM	0.74uM	0.24uM	0.08uM	0.03uM
	p value	0.00903184	0.0153722	0.0131261	0.000977503	0.0140302	0.0133575	0.00887087	0.0145578

## Sheet: Fig. 4d
		PDO4-Sensitive									PDO86-Resistant
	Gefitinib	60uM	20uM	6.67uM	2.22uM	0.74uM	0.24uM	0.08uM	0.03uM		60uM	20uM	6.67uM	2.22uM	0.74uM	0.24uM	0.08uM	0.03uM
	Organoid survival (%)	2.14	8.99	39.09	45.67	77.43	87.45	94.69	101.23		26.91	42.615	66.52	71.105	76.02	87.25	93.87	96.045
		3.17	13.21	31.76	44.53	71.34	80.37	91.34	93.49		19.62	49.005	70.01	68.44	82.44	78.635	99.35	101.19
		0.91	6.98	35.78	49.68	70.45	88.59	87.35	95.67		28.17	53.54	61.07	72.88	80.675	92.4	85.425	99.925
	Mean	2.07333	9.72667	35.5433	46.6267	73.0733	85.47	91.1267	96.7967		24.9	48.3867	65.8667	70.8083	79.7117	86.095	92.8817	99.0533
	SEM	0.653257	1.83578	2.11929	1.56173	2.19343	2.57115	2.12156	2.30427		2.66494	3.16889	2.60135	1.29027	1.91486	4.01536	4.05006	1.54786
	"PDO4" VS "PDO86"	60uM	20uM	6.67uM	2.22uM	0.74uM	0.24uM	0.08uM	0.03uM
	p value	0.0198913	0.010533	0.0170519	0.000742596	0.241434	0.741714	0.632826	0.617238

## Sheet: Fig. 4e
		PDO86-Sensitive									PDO4-Resistant
	Docetaxel	60uM	20uM	6.67uM	2.22uM	0.74uM	0.24uM	0.08uM	0.03uM		60uM	20uM	6.67uM	2.22uM	0.74uM	0.24uM	0.08uM	0.03uM
	Organoid survival (%)	7.88	27.04	27.84	33.54	36.57	38.69	65.03	82.99		45.05	70.64	75.64	80.32	87.34	97.2	99.54	115.61
		6.54	19.87	31.54	35.58	38.49	43.31	69.47	77.24		23.4	77.32	87.89	88.88	98.87	92.32	102.4	92.98
		12.56	15.32	33.24	33.62	44.04	49.07	54.14	73.87		39.87	64.32	72.53	77.23	92.31	88.76	91.98	102.3
	Mean	8.99333	20.7433	30.8733	34.2467	39.7	43.69	62.88	78.0333		36.1067	70.76	78.6867	82.1433	92.84	92.76	97.9733	103.63
	SEM	1.8248	3.41134	1.59409	0.667067	2.23967	3.00247	4.55409	2.66243		6.52693	3.75326	4.68843	3.48444	3.33896	2.44633	3.10832	6.56648
	"PDO4" VS "PDO86"	60uM	20uM	6.67uM	2.22uM	0.74uM	0.24uM	0.08uM	0.03uM
	p value	0.0437279	0.00643055	0.0104432	0.00352792	0.0047904	0.0120377	0.00169605	0.0371287

## Sheet: Fig. 5b
		PDO4						PDO86
	IR	10Gy	8Gy	6Gy	4Gy	2Gy		10Gy	8Gy	6Gy	4Gy	2Gy
	Organoid survival (%)	37.51	41.94	55.02	70.5	73.83		55.83	66.53	66.58	76.09	80.45
		40.65	43.28	57.93	66.94	78.84		59.16	60.63	70.86	78.14	82.02
		42.46	42.02	59.97	64.42	77.91		57.58	61.44	73.65	70.97	84.95
		39.39	45.03	56.41	67.53	78.1		55.97	60.67	67.95	71.07	83.45
		43.46	45.08	53.6	68.02	82.58		59.62	63.57	63.62	76.68	81.73
		41.63	44.05	58.49	65.15	72.69		54.51	69.24	68.92	79.9	84.37
	Mean	40.85	43.5667	56.9033	67.0933	77.325		57.1117	63.68	68.5967	75.475	82.8283
	SEM	1.24739	0.807694	1.35839	1.25437	2.07447		1.1668	2.04007	2.00026	2.13248	0.992669
	"PDO4" VS "PDO86"	10Gy	8Gy	6Gy	4Gy	2Gy
	p value	7.583e-06	5.6155e-05	5.31129e-06	0.00398705	0.0234244

## Sheet: Fig. 5d
		Cisplatin alone
	PDO11	60uM	20uM	6.67uM	2.22uM	0.74uM	0.24uM
	Organoid survival (%)	11.9	59.39	82.95	93.59	100.62	101.76
		11.41	65.64	94.78	102.89	95.93	104.7
		19.34	57.1	85.84	94.91	101.42	98.91
	Mean	14.2167	60.71	87.8567	97.13	99.3233	101.79
	SEM	2.56557	2.5521	3.56078	2.9051	1.71231	1.6715
		Cisplatin + IR
	PDO11	60uM	20uM	6.67uM	2.22uM	0.74uM	0.24uM
	Organoid survival (%)	11.08	40.78	48.76	52.35	53.03	67.79
		10.79	45.06	59.95	60.65	65.21	64.41
		12.23	38.45	46.08	48.37	61.04	58.98
	Mean	11.3667	41.43	51.5967	53.79	59.76	63.7267
	SEM	0.43971	1.93562	4.24771	3.61731	3.57384	2.56608
		Additive
	PDO11	60uM	20uM	6.67uM	2.22uM	0.74uM	0.24uM
	Organoid survival (%)	10.57	45.15	65.33	72.24	73.87	75.7

## Sheet: Fig. 5e
		Fluorouracil alone
	PDO11	60uM	20uM	6.67uM	2.22uM	0.74uM	0.24uM
	Organoid survival (%)	29.94	42.96	60.07	70.05	91.16	106.68
		33.95	45.96	55.08	76.14	98.12	102.01
		39.51	50.63	64.51	80.46	95	96.92
	Mean	34.4667	46.5167	59.8867	75.55	94.76	101.87
	SEM	2.77467	2.23156	2.72375	3.01955	2.01276	2.81834
		Fluorouracil + IR
	PDO11	60uM	20uM	6.67uM	2.22uM	0.74uM	0.24uM
	Organoid survival (%)	20.39	31.76	36.84	47.18	57.75	65.11
		25.61	28.64	37.28	47.01	54.74	59.63
		32.63	39.52	44.61	57.92	69.79	76.29
	Mean	26.21	33.3067	39.5767	50.7033	60.76	67.01
	SEM	3.5461	3.23459	2.51987	3.60867	4.59785	4.90226
		Additive
	PDO11	60uM	20uM	6.67uM	2.22uM	0.74uM	0.24uM
	Organoid survival (%)	25.63	34.59	44.54	56.19	70.47	75.76

## Sheet: Fig. 5f
		Gefitinib alone
	PDO11	60uM	20uM	6.67uM	2.22uM	0.74uM	0.24uM	0.08uM	0.03uM
	Organoid survival (%)	1.03	8.65	32.62	47.95	62.07	83.02	89.01	99.27
		1.75	9.91	27.82	47.23	63.18	77.38	90.96	92.88
		1.75	10.89	24.42	49.45	62.39	78.54	93.72	100.86
	Mean	1.51	9.81667	28.2867	48.21	62.5467	79.6467	91.23	97.67
	SEM	0.24	0.648314	2.37861	0.653911	0.329865	1.71959	1.36635	2.43859
		Gefitinib + IR
	PDO11	60uM	20uM	6.67uM	2.22uM	0.74uM	0.24uM	0.08uM	0.03uM
	Organoid survival (%)	0.54	7.04	16.13	19.02	35.46	51.38	57.32	60.41
		1.12	6.14	15.53	22.66	29.98	43.66	51.11	62.86
		1.39	6.79	15.72	18.12	31.61	45.76	58.94	69.49
	Mean	1.01667	6.65667	15.7933	19.9333	32.35	46.9333	55.79	64.2533
	SEM	0.250754	0.268225	0.177044	1.38787	1.62463	2.3045	2.38627	2.71217
		Additive
	PDO11	60uM	20uM	6.67uM	2.22uM	0.74uM	0.24uM	0.08uM	0.03uM
	Organoid survival (%)	1.12	7.3	21.04	35.85	46.52	59.24	67.85	72.64

[truncated: 29 more sheets: Fig. 5g, Fig. 7c, Fig. 7d, Fig. 7f, S Fig. 2c, S Fig. 2g-k, S Fig. 5e, S Fig. 5f, S Fig. 6, S Fig. 9c, S Fig. 9d, S Fig. 9e, S Fig. 9f, S Fig. 10b, S Fig. 10c, S Fig. 10d, S Fig. 10e, S Fig. 10f, S Fig. 13a, S Fig. 13b …]
